# Supplementary material for: Gibberellin Oxidase Gene Family in L. chinense: Genome-Wide Identification and Gene Expression Analysis
Source: Int J Mol Sci. 2021 Jul 2;22(13):7167. doi: 10.3390/ijms22137167 (PMC8268368; doi:10.3390/ijms22137167)
Supplement: Supplementary file 1 [file ijms-22-07167-s001.zip]

Archive with 6 entries (5 files):
- Supple/
- Supple/FigS1.pdf
- Supple/FigS2.pdf
- Supple/FigS3.pdf
- Supple/LetPub - Certificate 2021.pdf
- Supple/TableS1-5.xlsx
