# Supplementary material for: Gibberellin Oxidase Gene Family in L. chinense: Genome-Wide Identification and Gene Expression Analysis
Source: Int J Mol Sci. 2021 Jul 2;22(13):7167. doi: 10.3390/ijms22137167 (PMC8268368; doi:10.3390/ijms22137167)
Supplement: Supplementary file 1 [file ijms-22-07167-s001.zip › Supple/TableS1-5.xlsx]

## Sheet: Table S1
Family	Species Name	Protein ID	Subgroup
Amborella	A. trichopoda	evm_27.TU.AmTr_v1.0_scaffold00003.213	C19GA2
	A. trichopoda	evm_27.TU.AmTr_v1.0_scaffold00003.214	C19GA2
	A. trichopoda	evm_27.TU.AmTr_v1.0_scaffold00066.4	C19GA2
	A. trichopoda	evm_27.TU.AmTr_v1.0_scaffold00125.21	C19GA2
	A. trichopoda	evm_27.TU.AmTr_v1.0_scaffold00335.2	C19GA2
	A. trichopoda	evm_27.TU.AmTr_v1.0_scaffold00001.185	GA20
	A. trichopoda	evm_27.TU.AmTr_v1.0_scaffold00114.27	GA20
	A. trichopoda	evm_27.TU.AmTr_v1.0_scaffold00009.223	GA3
	A. trichopoda	evm_27.TU.AmTr_v1.0_scaffold00122.35	GA3
Cruciferae	A. thaliana	AT1G02400	C19GA2
	A. thaliana	AT1G30040	C19GA2
	A. thaliana	AT1G47990	C19GA2
	A. thaliana	AT1G50960	C19GA2
	A. thaliana	AT1G78440	C19GA2
	A. thaliana	AT2G34555	C19GA2
	A. thaliana	AT4G21200	C19GA2
	A. thaliana	AT4G21200	C19GA2
	A. thaliana	AT4G21200	C19GA2
	B. oleracea capitata	Bol005240	C19GA2
	B. oleracea capitata	Bol018958	C19GA2
	B. oleracea capitata	Bol020329	C19GA2
	B. oleracea capitata	Bol024310	C19GA2
	B. oleracea capitata	Bol027481	C19GA2
	B. oleracea capitata	Bol040752	C19GA2
	B. oleracea capitata	Bol043198	C19GA2
	B. oleracea capitata	Bol004854	C20GA2
	B. oleracea capitata	Bol008540	C20GA2
	B. oleracea capitata	Bol011951	C20GA2
	B. oleracea capitata	Bol015530	C20GA2
	B. oleracea capitata	Bol016874	C20GA2
	B. oleracea capitata	Bol016875	C20GA2
	B. oleracea capitata	Bol022510	C20GA2
	B. oleracea capitata	Bol027356	C20GA2
	B. oleracea capitata	Bol028400	C20GA2
	B. oleracea capitata	Bol036971	C20GA2
	B. oleracea capitata	Bol037856	C20GA2
	A. thaliana	AT1G44090	GA20
	A. thaliana	AT1G60980	GA20
	A. thaliana	AT5G07200	GA20
	A. thaliana	AT5G07200	GA20
	A. thaliana	AT5G51810	GA20
	A. thaliana	AT5G51810	GA20
	B. oleracea capitata	Bol008872	GA20
	B. oleracea capitata	Bol014320	GA20
	B. oleracea capitata	Bol021441	GA20
	B. oleracea capitata	Bol021441	GA20
	B. oleracea capitata	Bol024532	GA20
	B. oleracea capitata	Bol029404	GA20
	B. oleracea capitata	Bol039527	GA20
	B. oleracea capitata	Bol042237	GA20
	B. oleracea capitata	Bol043862	GA20
	A. thaliana	AT1G15550	GA3
	A. thaliana	AT1G80330	GA3
	A. thaliana	AT1G80340	GA3
	A. thaliana	AT4G21690	GA3
	B. oleracea capitata	Bol011933	GA3
	B. oleracea capitata	Bol028441	GA3
	B. oleracea capitata	Bol031570	GA3
	B. oleracea capitata	Bol038154	GA3
Euphorbiaceae	R. communis	29889.t000114	C19GA2
	R. communis	30076.t000172	C19GA2
	M. esculenta	Manes.03G091000	C19GA2
	M. esculenta	Manes.03G208300	C19GA2
	M. esculenta	Manes.15G002900	C19GA2
	M. esculenta	Manes.15G101500	C19GA2
	R. communis	28166.t000032	C20GA2
	R. communis	28166.t000034	C20GA2
	R. communis	29682.t000021	C20GA2
	R. communis	29693.t000050	C20GA2
	R. communis	29693.t000050	C20GA2
	R. communis	29801.t000181	C20GA2
	R. communis	29841.t000025	C20GA2
	R. communis	29841.t000030	C20GA2
	R. communis	29841.t000031	C20GA2
	R. communis	29841.t000032	C20GA2
	R. communis	29842.t000148	C20GA2
	R. communis	29848.t000265	C20GA2
	R. communis	29848.t000266	C20GA2
	R. communis	29904.t000099	C20GA2
	R. communis	30147.t000525	C20GA2
	R. communis	30174.t000557	C20GA2
	R. communis	30190.t000460	C20GA2
	M. esculenta	Manes.03G150300	C20GA2
	M. esculenta	Manes.15G050600	C20GA2
	M. esculenta	Manes.16G012600	C20GA2
	M. esculenta	Manes.17G034900	C20GA2
	M. esculenta	Manes.17G070100	C20GA2
	R. communis	28192.t000003	GA20
	R. communis	29648.t000037	GA20
	R. communis	29779.t000001	GA20
	R. communis	29851.t000150	GA20
	R. communis	29851.t000151	GA20
	R. communis	29897.t000015	GA20
	R. communis	30147.t000411	GA20
	R. communis	30174.t000328	GA20
	M. esculenta	Manes.01G264100	GA20
	M. esculenta	Manes.05G042300	GA20
	M. esculenta	Manes.06G141200	GA20
	M. esculenta	Manes.11G066000	GA20
	M. esculenta	Manes.12G096800	GA20
	R. communis	29841.t000023	GA3
	R. communis	29848.t000228	GA3
	R. communis	29848.t000268	GA3
	R. communis	29912.t000312	GA3
	M. esculenta	Manes.03G065600	GA3
	M. esculenta	Manes.04G120200	GA3
	M. esculenta	Manes.11G050500	GA3
	M. esculenta	Manes.16G063900	GA3
	M. esculenta	Manes.16G067700	GA3
Leguminosae	G. max	Glyma.07G236100	C19GA2
	G. max	Glyma.09G032200	C19GA2
	G. max	Glyma.13G259400	C19GA2
	G. max	Glyma.13G259500	C19GA2
	G. max	Glyma.15G248400	C19GA2
	G. max	Glyma.15G252100	C19GA2
	G. max	Glyma.17G037300	C19GA2
	M. truncatula	Medtr2g033270	C19GA2
	M. truncatula	Medtr2g070870	C19GA2
	M. truncatula	Medtr4g123020	C19GA2
	M. truncatula	Medtr8g461330	C19GA2
	G. max	Glyma.05G130600	C20GA2
	G. max	Glyma.08G085400	C20GA2
	G. max	Glyma.10G123000	C20GA2
	G. max	Glyma.11G003200	C20GA2
	G. max	Glyma.11G172500	C20GA2
	G. max	Glyma.13G218200	C20GA2
	G. max	Glyma.15G093900	C20GA2
	G. max	Glyma.18G061300	C20GA2
	G. max	Glyma.20G141200	C20GA2
	M. truncatula	Medtr2g019370	C20GA2
	M. truncatula	Medtr3g464530	C20GA2
	M. truncatula	Medtr4g096840	C20GA2
	M. truncatula	Medtr5g005570	C20GA2
	M. truncatula	Medtr7g047670	C20GA2
	M. truncatula	Medtr7g077670	C20GA2
	M. truncatula	Medtr7g451860	C20GA2
	M. truncatula	Medtr8g030880	C20GA2
	G. max	Glyma.03G019800	GA20
	G. max	Glyma.04G244200	GA20
	G. max	Glyma.06G119100	GA20
	G. max	Glyma.07G081700	GA20
	G. max	Glyma.09G149200	GA20
	G. max	Glyma.10G241100	GA20
	G. max	Glyma.20G153400	GA20
	M. truncatula	Medtr1g102070	GA20
	M. truncatula	Medtr3g088745	GA20
	M. truncatula	Medtr6g464620	GA20
	M. truncatula	Medtr8g033380	GA20
	M. truncatula	Medtr8g093930	GA20
	G. max	Glyma.04G071000	GA3
	G. max	Glyma.06G072600	GA3
	G. max	Glyma.07G033800	GA3
	G. max	Glyma.08G208300	GA3
	G. max	Glyma.13G361700	GA3
	G. max	Glyma.14G128400	GA3
	G. max	Glyma.15G012100	GA3
	G. max	Glyma.17G205300	GA3
	M. truncatula	Medtr1g011580	GA3
	M. truncatula	Medtr2g102570	GA3
Lycophytes	S. moellendorffii	116278	C19GA2
	S. moellendorffii	413284	C19GA2
	S. moellendorffii	115673	GA20
	S. moellendorffii	446928	GA3
Malvaceae	G. raimondii	Gorai.002G031700	C19GA2
	G. raimondii	Gorai.002G038900	C19GA2
	G. raimondii	Gorai.006G266000	C19GA2
	T. cacao	Thecc1EG004873	C19GA2
	T. cacao	Thecc1EG021430	C19GA2
	T. cacao	Thecc1EG029483	C19GA2
	T. cacao	Thecc1EG030156	C19GA2
	T. cacao	Thecc1EG032327	C19GA2
	G. raimondii	Gorai.006G092800	C20GA2
	G. raimondii	Gorai.006G105500	C20GA2
	G. raimondii	Gorai.009G090900	C20GA2
	G. raimondii	Gorai.009G176300	C20GA2
	G. raimondii	Gorai.010G166600	C20GA2
	G. raimondii	Gorai.010G238400	C20GA2
	G. raimondii	Gorai.011G017000	C20GA2
	G. raimondii	Gorai.011G043800	C20GA2
	G. raimondii	Gorai.013G028600	C20GA2
	T. cacao	Thecc1EG011301	C20GA2
	T. cacao	Thecc1EG029483	C20GA2
	T. cacao	Thecc1EG030156	C20GA2
	T. cacao	Thecc1EG031076	C20GA2
	T. cacao	Thecc1EG031081	C20GA2
	T. cacao	Thecc1EG031082	C20GA2
	T. cacao	Thecc1EG038330	C20GA2
	G. raimondii	Gorai.001G047500	GA20
	G. raimondii	Gorai.001G173000	GA20
	G. raimondii	Gorai.006G051400	GA20
	G. raimondii	Gorai.006G196600	GA20
	G. raimondii	Gorai.007G093400	GA20
	T. cacao	Thecc1EG001532	GA20
	T. cacao	Thecc1EG035257	GA20
	G. raimondii	Gorai.001G045500	GA3
	G. raimondii	Gorai.004G279000	GA3
	G. raimondii	Gorai.010G227700	GA3
	G. raimondii	Gorai.011G078700	GA3
	T. cacao	Thecc1EG028576	GA3
	T. cacao	Thecc1EG037958	GA3
	T. cacao	Thecc1EG038315	GA3
Monocots	O. sativa	LOC_Os01g11150	C19GA2
	O. sativa	LOC_Os01g55240	C19GA2
	O. sativa	LOC_Os02g41954	C19GA2
	O. sativa	LOC_Os02g41954	C19GA2
	O. sativa	LOC_Os04g44150	C19GA2
	O. sativa	LOC_Os05g06670	C19GA2
	O. sativa	LOC_Os05g11810	C19GA2
	O. sativa	LOC_Os05g11810	C19GA2
	O. sativa	LOC_Os05g43880	C19GA2
	O. sativa	LOC_Os05g48700	C19GA2
	O. sativa	LOC_Os07g01340	C19GA2
	S. italica	Seita.5G157700	C19GA2
	S. italica	Seita.5G323400	C19GA2
	S. italica	Seita.7G269900	C19GA2
	S. bicolor	Sobic.003G022700	C19GA2
	S. bicolor	Sobic.003G154100	C19GA2
	S. bicolor	Sobic.003G300800	C19GA2
	S. bicolor	Sobic.009G053700	C19GA2
	S. bicolor	Sobic.009G196300	C19GA2
	S. bicolor	Sobic.009G230800	C19GA2
	Z. mays PH207	Zm00008a011788	C19GA2
	Z. mays PH207	Zm00008a013782	C19GA2
	Z. mays PH207	Zm00008a025300	C19GA2
	Z. mays PH207	Zm00008a033188	C19GA2
	Z. mays PH207	Zm00008a036983	C19GA2
	S. italica	Seita.4G015600	C20GA2
	S. italica	Seita.4G015700	C20GA2
	S. italica	Seita.J003500	C20GA2
	Z. mays PH207	Zm00008a016155	C20GA2
	O. sativa	LOC_Os01g66100	GA20
	O. sativa	LOC_Os03g42130	GA20
	O. sativa	LOC_Os03g63970	GA20
	O. sativa	LOC_Os04g39980	GA20
	O. sativa	LOC_Os04g55070	GA20
	O. sativa	LOC_Os05g34854	GA20
	O. sativa	LOC_Os05g34854	GA20
	O. sativa	LOC_Os07g07420	GA20
	O. sativa	LOC_Os08g44590	GA20
	S. italica	Seita.9G004400	GA20
	S. bicolor	Sobic.001G005300	GA20
	S. bicolor	Sobic.009G142400	GA20
	Z. mays PH207	Zm00008a005846	GA20
	O. sativa	LOC_Os01g08220	GA3
	O. sativa	LOC_Os05g08540	GA3
	S. italica	Seita.3G103700	GA3
	S. italica	Seita.5G125500	GA3
	S. bicolor	Sobic.003G045900	GA3
	S. bicolor	Sobic.009G064700	GA3
	Z. mays PH207	Zm00008a010943	GA3
	Z. mays PH207	Zm00008a025349	GA3
	Z. mays PH207	Zm00008a039977	GA3
Mosses	P. patens	Pp3c14_17640	GA20
	P. patens	Pp3c16_11720	GA20
	P. patens	Pp3c16_4060	GA20
	P. patens	Pp3c16_4070	GA20
	P. patens	Pp3c16_9590	GA20
	P. patens	Pp3c25_8200	GA20
	P. patens	Pp3c26_14320	GA20
	P. patens	Pp3c27_4820	GA20
	P. patens	Pp3c5_2410	GA20
	P. patens	Pp3c8_3050	GA20
	P. patens	Pp3c17_21350	GA3
	P. patens	Pp3c17_7090	GA3
	P. patens	Pp3c2_25730	GA3
Rosaceae	C. sativus	Cucsa.204840	C19GA2
	C. sativus	Cucsa.291280	C19GA2
	C. sativus	Cucsa.300700	C19GA2
	M. domestica	MDP0000137705	C19GA2
	M. domestica	MDP0000185333	C19GA2
	M. domestica	MDP0000226405	C19GA2
	M. domestica	MDP0000735747	C19GA2
	C. sativus	Cucsa.047740	C20GA2
	C. sativus	Cucsa.054500	C20GA2
	C. sativus	Cucsa.059620	C20GA2
	C. sativus	Cucsa.086080	C20GA2
	C. sativus	Cucsa.094210	C20GA2
	C. sativus	Cucsa.135520	C20GA2
	C. sativus	Cucsa.300710	C20GA2
	M. domestica	MDP0000145827	C20GA2
	M. domestica	MDP0000155229	C20GA2
	M. domestica	MDP0000166016	C20GA2
	M. domestica	MDP0000177939	C20GA2
	M. domestica	MDP0000247490	C20GA2
	M. domestica	MDP0000309451	C20GA2
	M. domestica	MDP0000322440	C20GA2
	C. sativus	Cucsa.083940	GA20
	C. sativus	Cucsa.115530	GA20
	C. sativus	Cucsa.251180	GA20
	M. domestica	MDP0000136940	GA20
	M. domestica	MDP0000248981	GA20
	M. domestica	MDP0000280240	GA20
	C. sativus	Cucsa.004540	GA3
	C. sativus	Cucsa.004550	GA3
	C. sativus	Cucsa.004560	GA3
	C. sativus	Cucsa.004570	GA3
	C. sativus	Cucsa.162030	GA3
	C. sativus	Cucsa.162040	GA3
	M. domestica	MDP0000130015	GA3
	M. domestica	MDP0000195618	GA3
	M. domestica	MDP0000233590	GA3
	M. domestica	MDP0000238083	GA3
	M. domestica	MDP0000239572	GA3
	M. domestica	MDP0000262840	GA3
	M. domestica	MDP0000297548	GA3
	M. domestica	MDP0000316943	GA3
	M. domestica	MDP0000320360	GA3
	M. domestica	MDP0000381531	GA3
	M. domestica	MDP0000424553	GA3
	M. domestica	MDP0000716315	GA3
	M. domestica	MDP0000822659	GA3
Salicaceae	P. trichocarpa	Potri.002G1919002	C19GA2
	P. trichocarpa	Potri.008G101600	C19GA2
	P. trichocarpa	Potri.010G149700	C19GA2
	P. trichocarpa	Potri.010G149700	C19GA2
	P. trichocarpa	Potri.014G1173002	C19GA2
	P. trichocarpa	Potri.001G418200	C20GA2
	P. trichocarpa	Potri.003G106900	C20GA2
	P. trichocarpa	Potri.004G022800	C20GA2
	P. trichocarpa	Potri.004G065000	C20GA2
	P. trichocarpa	Potri.011G026700	C20GA2
	P. trichocarpa	Potri.011G134000	C20GA2
	P. trichocarpa	Potri.011G134100	C20GA2
	P. trichocarpa	Potri.002G151300	GA20
	P. trichocarpa	Potri.005G065400	GA20
	P. trichocarpa	Potri.005G065400	GA20
	P. trichocarpa	Potri.005G184200	GA20
	P. trichocarpa	Potri.005G184400	GA20
	P. trichocarpa	Potri.005G184400	GA20
	P. trichocarpa	Potri.005G184400	GA20
	P. trichocarpa	Potri.007G103800	GA20
	P. trichocarpa	Potri.007G103800	GA20
	P. trichocarpa	Potri.012G132400	GA20
	P. trichocarpa	Potri.015G134600	GA20
	P. trichocarpa	Potri.015G134600	GA20
	P. trichocarpa	Potri.015G134600	GA20
	P. trichocarpa	Potri.001G176600	GA3
	P. trichocarpa	Potri.003G057400	GA3
	P. trichocarpa	Potri.006G247700	GA3
	P. trichocarpa	Potri.018G033600	GA3
Solanaceae	C. sinensis	orange1.1g019891m.g	C19GA2
	C. sinensis	orange1.1g020152m.g	C19GA2
	C. sinensis	orange1.1g048650m.g	C19GA2
	S. lycopersicum	Solyc01g058030.1	C19GA2
	S. lycopersicum	Solyc01g058040.1	C19GA2
	S. lycopersicum	Solyc02g070430.2	C19GA2
	S. lycopersicum	Solyc05g053340.2	C19GA2
	S. lycopersicum	Solyc07g056670.2	C19GA2
	S. lycopersicum	Solyc07g061720.2	C19GA2
	S. lycopersicum	Solyc07g061730.2	C19GA2
	S. lycopersicum	Solyc08g016660.1	C19GA2
	S. lycopersicum	Solyc10g007560.1	C19GA2
	S. lycopersicum	Solyc10g007570.2	C19GA2
	C. sinensis	orange1.1g018025m.g	C20GA2
	C. sinensis	orange1.1g019134m.g	C20GA2
	C. sinensis	orange1.1g019949m.g	C20GA2
	C. sinensis	orange1.1g040559m.g	C20GA2
	S. lycopersicum	Solyc02g080120.1	C20GA2
	S. lycopersicum	Solyc06g082030.2	C20GA2
	S. lycopersicum	Solyc10g005360.2	C20GA2
	C. sinensis	orange1.1g016776m.g	GA20
	C. sinensis	orange1.1g037402m	GA20
	S. lycopersicum	Solyc01g093980.2	GA20
	S. lycopersicum	Solyc03g006880.2	GA20
	S. lycopersicum	Solyc06g035530.2	GA20
	S. lycopersicum	Solyc06g050110.1	GA20
	S. lycopersicum	Solyc09g009110.2	GA20
	S. lycopersicum	Solyc11g013360.1	GA20
	S. lycopersicum	Solyc11g072310.1	GA20
	C. sinensis	orange1.1g036286m.g	GA3
	C. sinensis	orange1.1g036755m.g	GA3
	C. sinensis	orange1.1g043251m.g	GA3
	C. sinensis	orange1.1g043985m.g	GA3
	C. sinensis	orange1.1g043986m.g	GA3
	S. lycopersicum	Solyc00g007180.1	GA3
	S. lycopersicum	Solyc01g058250.1	GA3
	S. lycopersicum	Solyc03g119910.2	GA3
	S. lycopersicum	Solyc05g052740.1	GA3
	S. lycopersicum	Solyc06g066820.2	GA3
Vitaceae	V. vinifera	GSVIVG01000687001	C19GA2
	V. vinifera	GSVIVG01000689001	C19GA2
	V. vinifera	GSVIVG01001965001	C19GA2
	V. vinifera	GSVIVG01001966001	C19GA2
	V. vinifera	GSVIVG01012628001	C19GA2
	V. vinifera	GSVIVG01021468001	C19GA2
	V. vinifera	GSVIVG01034945001	C19GA2
	V. vinifera	GSVIVG01018453001	GA20
	V. vinifera	GSVIVG01017173001	GA3
	V. vinifera	GSVIVG01017178001	GA3
	V. vinifera	GSVIVG01035796001	GA3

## Sheet: Table S2
Subgroup	Dene ID	T3s	C3s	A3s	G3s	CAI	CBI	Nc	GC3s	GC	GC12s
C19GA2	116278	0.2759	0.4236	0.303	0.2912	0.264	0.104	0.471	55.17	0.545	0.489
C19GA2	413284	0.3309	0.3529	0.3565	0.243	0.244	0.07	0.456	61	0.463	0.435
C19GA2	29889.t000114	0.4247	0.2603	0.3158	0.2105	0.208	0.001	0.414	53.34	0.381	0.456
C19GA2	30076.t000172	0.4522	0.2243	0.3239	0.2338	0.196	-0.049	0.377	49.57	0.362	0.436
C19GA2	AtGA2ox1	0.3516	0.3114	0.3096	0.2928	0.206	0.06	0.453	50.28	0.469	0.435
C19GA2	AtGA2ox2	0.3571	0.3158	0.2662	0.3252	0.207	0.032	0.426	58.5	0.498	0.481
C19GA2	AtGA2ox3	0.3808	0.2885	0.312	0.3147	0.217	-0.02	0.4	57.29	0.455	0.441
C19GA2	AtGA2ox4	0.3194	0.3232	0.3067	0.3004	0.202	0.028	0.434	61	0.492	0.48
C19GA2	AtGA2ox6	0.3091	0.2618	0.3443	0.3616	0.209	0.019	0.425	57.22	0.475	0.46
C19GA2	AtrGA2ox1	0.3297	0.2747	0.2299	0.4048	0.166	-0.155	0.312	44.84	0.541	0.499
C19GA2	AtrGA2ox3	0.382	0.2809	0.3924	0.2254	0.16	-0.142	0.33	55.52	0.387	0.396
C19GA2	AtrGA2ox6	0.3858	0.2913	0.3455	0.2323	0.17	-0.119	0.34	61	0.408	0.469
C19GA2	Bol005240	0.3308	0.2932	0.3156	0.3198	0.204	-0.009	0.405	54.96	0.479	0.468
C19GA2	Bol018958	0.3755	0.3218	0.2949	0.2778	0.243	0.077	0.466	49.62	0.463	0.434
C19GA2	Bol020329	0.4	0.3515	0.2296	0.2602	0.221	0.136	0.497	49.79	0.481	0.423
C19GA2	Bol024310	0.3894	0.2743	0.3756	0.2667	0.161	-0.15	0.333	51.35	0.404	0.422
C19GA2	Bol027481	0.3613	0.3066	0.2735	0.3241	0.202	0.058	0.448	52.08	0.486	0.437
C19GA2	Bol040752	0.3143	0.2607	0.3592	0.3202	0.189	-0.042	0.391	59.91	0.453	0.473
C19GA2	Bol043198	0.2677	0.3457	0.3102	0.3188	0.207	0.072	0.459	61	0.529	0.492
C19GA2	Cucsa.204840	0.3929	0.3571	0.287	0.1748	0.203	0.06	0.436	53.15	0.436	0.444
C19GA2	Cucsa.291280	0.4265	0.2647	0.3529	0.2103	0.205	0.023	0.431	46.4	0.37	0.409
C19GA2	Cucsa.300700	0.3093	0.5258	0.2609	0.1071	0.301	0.291	0.588	40.4	0.526	0.501
C19GA2	Glyma.07G236100	0.2633	0.3416	0.3386	0.2931	0.179	-0.035	0.392	49.94	0.506	0.482
C19GA2	Glyma.09G032200	0.3633	0.3558	0.2759	0.2453	0.219	0.012	0.419	52.65	0.477	0.467
C19GA2	Glyma.13G259400	0.3968	0.2738	0.3803	0.2535	0.202	-0.051	0.394	49.21	0.394	0.394
C19GA2	Glyma.13G259500	0.4141	0.2695	0.3574	0.25	0.196	-0.045	0.396	50.63	0.393	0.405
C19GA2	Glyma.15G248400	0.4032	0.2648	0.3803	0.2442	0.197	-0.049	0.392	49.49	0.386	0.399
C19GA2	Glyma.15G252100	0.4341	0.2558	0.3485	0.2706	0.193	-0.073	0.38	49.31	0.389	0.395
C19GA2	Glyma.17G037300	0.2628	0.3321	0.3651	0.2807	0.168	-0.059	0.379	49.02	0.486	0.466
C19GA2	Gorai.002G031700	0.2747	0.3846	0.3128	0.2456	0.224	0.079	0.455	53.74	0.516	0.51
C19GA2	Gorai.002G038900	0.417	0.2355	0.3909	0.2377	0.209	-0.019	0.407	44.7	0.36	0.398
C19GA2	Gorai.006G266000	0.4029	0.3237	0.2697	0.2477	0.223	-0.003	0.413	51.81	0.45	0.457
C19GA2	LcGA2ox1	0.3764	0.27	0.3359	0.2893	0.199	-0.012	0.404	54.05	0.431	0.442
C19GA2	LcGA2ox2	0.3585	0.2943	0.3636	0.2596	0.189	-0.034	0.393	53.11	0.426	0.434
C19GA2	LcGA2ox3	0.3472	0.2642	0.3347	0.3261	0.176	-0.059	0.38	51.62	0.452	0.442
C19GA2	LcGA2ox6	0.2864	0.3786	0.2722	0.2976	0.156	-0.098	0.352	49.4	0.542	0.511
C19GA2	Manes.03G091000	0.3769	0.3038	0.3593	0.2254	0.202	0.041	0.442	50.69	0.412	0.422
C19GA2	Manes.03G208300	0.4035	0.2807	0.2874	0.2589	0.201	0.014	0.42	54.19	0.426	0.458
C19GA2	Manes.15G002900	0.3299	0.3542	0.3062	0.2301	0.221	0.069	0.453	53.04	0.474	0.477
C19GA2	Manes.15G101500	0.3722	0.312	0.3471	0.2248	0.192	0.023	0.429	48.78	0.419	0.424
C19GA2	MDP0000137705	0.3948	0.2694	0.3187	0.2845	0.179	-0.142	0.337	46.33	0.426	0.427
C19GA2	MDP0000185333	0.3764	0.2804	0.3145	0.3013	0.174	-0.128	0.345	49.43	0.446	0.435
C19GA2	MDP0000226405	0.2893	0.3994	0.2679	0.2891	0.207	-0.013	0.405	55.93	0.546	0.485
C19GA2	MDP0000735747	0.2986	0.3924	0.2824	0.2638	0.207	-0.037	0.393	53.36	0.526	0.485
C19GA2	Medtr2g033270	0.437	0.2593	0.3772	0.1739	0.206	-0.018	0.403	46.93	0.342	0.416
C19GA2	Medtr2g070870	0.4737	0.1842	0.4181	0.2028	0.157	-0.14	0.34	42.79	0.292	0.378
C19GA2	Medtr4g123020	0.4511	0.203	0.3817	0.213	0.178	-0.14	0.333	43.38	0.321	0.405
C19GA2	Medtr8g461330	0.553	0.1515	0.4	0.2056	0.175	-0.19	0.312	44.71	0.259	0.343
C19GA2	Orange1.1g019891m.g	0.4317	0.2446	0.3263	0.2488	0.179	-0.095	0.361	54.44	0.382	0.44
C19GA2	Orange1.1g020152m.g	0.3824	0.261	0.3577	0.2533	0.185	-0.054	0.381	53.94	0.4	0.417
C19GA2	Orange1.1g048650m.g	0.3584	0.2948	0.3037	0.2857	0.176	-0.055	0.384	59.23	0.458	0.465
C19GA2	OsGA2ox1	0.1463	0.4328	0.1661	0.4674	0.223	0.14	0.5	45.75	0.737	0.622
C19GA2	OsGA2ox10	0.1503	0.3742	0.1522	0.4747	0.175	0.075	0.454	47.8	0.735	0.683
C19GA2	OsGA2ox3	0.0576	0.5612	0.0598	0.541	0.246	0.21	0.536	36.94	0.903	0.664
C19GA2	OsGA2ox4	0.0332	0.5581	0.0287	0.5741	0.235	0.22	0.537	32.74	0.947	0.702
C19GA2	OsGA2ox7	0.0305	0.5322	0.0401	0.5714	0.234	0.239	0.547	31.94	0.939	0.734
C19GA2	OsGA2ox8	0.0233	0.5233	0.0248	0.631	0.214	0.183	0.52	32.14	0.959	0.712
C19GA2	Potri.002G1919002	0.3613	0.3212	0.2967	0.2554	0.209	0.006	0.414	56.81	0.461	0.478
C19GA2	Potri.008G101600	0.3692	0.3154	0.3093	0.2534	0.211	0.004	0.414	57.04	0.45	0.469
C19GA2	Potri.010G149700	0.3646	0.3285	0.3542	0.2036	0.217	-0.02	0.404	52.88	0.422	0.451
C19GA2	Potri.014G1173002	0.3714	0.2964	0.3095	0.2436	0.191	-0.036	0.388	56.07	0.435	0.471
C19GA2	Seita.5G157700	0.0599	0.5678	0.033	0.5115	0.271	0.31	0.592	32.37	0.918	0.718
C19GA2	Seita.5G323400	0.0502	0.5956	0.0238	0.5317	0.271	0.262	0.563	33.28	0.937	0.689
C19GA2	Seita.7G269900	0.1394	0.4758	0.1414	0.4526	0.249	0.158	0.505	44.92	0.764	0.631
C19GA2	Sobic.003G022700	0.0174	0.5122	0.0187	0.6069	0.254	0.253	0.557	30.16	0.968	0.753
C19GA2	Sobic.003G154100	0.0655	0.5808	0.0398	0.5079	0.273	0.293	0.579	34.09	0.909	0.695
C19GA2	Sobic.003G300800	0.0283	0.6113	0.0077	0.5516	0.297	0.33	0.606	30.97	0.969	0.7
C19GA2	Sobic.009G053700	0.1217	0.4866	0.173	0.4391	0.243	0.182	0.516	44.31	0.757	0.62
C19GA2	Sobic.009G196300	0.0269	0.5253	0.05	0.5929	0.261	0.3	0.581	32.13	0.936	0.709
C19GA2	Sobic.009G230800	0.016	0.5224	0.0304	0.629	0.281	0.332	0.6	30.86	0.961	0.715
C19GA2	Solyc01g058030.1	0.4105	0.2263	0.3097	0.2721	0.144	-0.116	0.33	44.96	0.397	0.456
C19GA2	Solyc01g058040.1	0.4845	0.268	0.3678	0.175	0.215	-0.001	0.42	53.27	0.336	0.399
C19GA2	Solyc02g070430.2	0.427	0.2226	0.4403	0.1872	0.175	-0.111	0.353	46.23	0.313	0.377
C19GA2	Solyc05g053340.2	0.4648	0.1901	0.4634	0.1607	0.166	-0.152	0.333	48.8	0.268	0.372
C19GA2	Solyc07g056670.2	0.3808	0.2577	0.4304	0.2282	0.18	-0.057	0.388	54.72	0.365	0.384
C19GA2	Solyc07g061720.2	0.3946	0.2605	0.4125	0.2283	0.186	-0.068	0.378	53.45	0.369	0.381
C19GA2	Solyc07g061730.2	0.3596	0.2884	0.4367	0.2098	0.198	-0.048	0.391	52.65	0.379	0.393
C19GA2	Solyc08g016660.1	0.465	0.1573	0.4487	0.2043	0.184	-0.112	0.346	45.32	0.27	0.359
C19GA2	Solyc10g007560.1	0.5385	0.1846	0.4925	0.1167	0.215	-0.048	0.391	37.34	0.218	0.311
C19GA2	Solyc10g007570.2	0.5101	0.0805	0.5259	0.1855	0.136	-0.309	0.231	39.67	0.192	0.321
C19GA2	Thecc1EG004873	0.3462	0.3217	0.2771	0.3	0.17	-0.08	0.362	55.73	0.489	0.476
C19GA2	Thecc1EG021430	0.3345	0.3669	0.2351	0.2961	0.191	-0.032	0.393	55.11	0.529	0.494
C19GA2	Thecc1EG029483	0.3333	0.2741	0.2846	0.3602	0.184	-0.012	0.399	52.84	0.495	0.466
C19GA2	Thecc1EG030156	0.3114	0.3773	0.2806	0.3149	0.211	0.047	0.447	56.14	0.532	0.484
C19GA2	Thecc1EG032327	0.3506	0.2768	0.376	0.2748	0.195	-0.015	0.407	50.81	0.422	0.428
C19GA2	VvGA2ox1	0.3525	0.2989	0.3361	0.2752	0.187	-0.032	0.394	49.39	0.445	0.445
C19GA2	VvGA2ox2	0.3118	0.3346	0.256	0.3766	0.219	0.047	0.439	50.1	0.545	0.486
C19GA2	VvGA2ox5	0.3381	0.3203	0.2778	0.319	0.204	-0.039	0.392	51.94	0.498	0.486
C19GA2	VvGA2ox6	0.3396	0.3022	0.324	0.2969	0.178	-0.048	0.383	53.44	0.464	0.438
C19GA2	Zm00008a011788	0.0689	0.5672	0.0485	0.4863	0.274	0.271	0.568	34.44	0.897	0.702
C19GA2	Zm00008a013782	0.0281	0.6035	0.0154	0.5582	0.284	0.339	0.613	31.5	0.963	0.696
C19GA2	Zm00008a025300	0.1009	0.5015	0.1763	0.4351	0.213	0.151	0.5	43.07	0.772	0.633
C19GA2	Zm00008a033188	0.0204	0.6429	0.0038	0.5236	0.305	0.373	0.632	29.94	0.979	0.712
C19GA2	Zm00008a036983	0.1193	0.4924	0.1434	0.4526	0.23	0.15	0.501	42.23	0.781	0.635
C20GA2	28166.t000032	0.451	0.2157	0.4407	0.1927	0.192	-0.082	0.377	48.34	0.307	0.384
C20GA2	28166.t000034	0.4225	0.2287	0.4348	0.2227	0.174	-0.144	0.343	52.16	0.337	0.388
C20GA2	29682.t000021	0.38	0.3	0.31	0.2419	0.201	-0.051	0.382	51.96	0.433	0.475
C20GA2	29693.t000050	0.4368	0.2107	0.3782	0.2339	0.189	-0.065	0.371	46.06	0.342	0.402
C20GA2	29801.t000181	0.345	0.3295	0.3469	0.2522	0.209	0.002	0.42	57.33	0.451	0.467
C20GA2	29841.t000025	0.5021	0.2068	0.3149	0.2622	0.218	-0.054	0.385	53.26	0.359	0.424
C20GA2	29841.t000030	0.432	0.184	0.4279	0.2547	0.174	-0.183	0.32	47.99	0.327	0.407
C20GA2	29841.t000031	0.4226	0.2803	0.3945	0.2195	0.246	0.011	0.431	52.79	0.375	0.414
C20GA2	29841.t000032	0.3952	0.2621	0.3825	0.2792	0.193	-0.099	0.365	51.31	0.399	0.415
C20GA2	29842.t000148	0.4223	0.251	0.4098	0.2267	0.215	-0.02	0.412	56.7	0.356	0.408
C20GA2	29848.t000265	0.4211	0.2267	0.3906	0.2723	0.19	-0.171	0.327	51.32	0.369	0.423
C20GA2	29848.t000266	0.4291	0.3077	0.3022	0.2404	0.23	-0.018	0.41	54.22	0.42	0.44
C20GA2	29904.t000099	0.3759	0.2406	0.4	0.2727	0.229	-0.073	0.377	54.97	0.389	0.432
C20GA2	30147.t000525	0.4056	0.2731	0.4045	0.2206	0.216	-0.049	0.399	49.08	0.373	0.411
C20GA2	30174.t000557	0.3934	0.2623	0.4069	0.2453	0.215	0.023	0.438	50.8	0.379	0.403
C20GA2	30190.t000460	0.468	0.192	0.3363	0.3301	0.191	-0.188	0.315	52.51	0.377	0.402
C20GA2	AtGA2ox7	0.4242	0.2614	0.3454	0.2611	0.186	-0.13	0.35	52.99	0.393	0.413
C20GA2	AtGA2ox8	0.4015	0.2625	0.3724	0.276	0.177	-0.165	0.332	51.11	0.401	0.42
C20GA2	AtrGA2ox2	0.3252	0.3531	0.2829	0.3106	0.168	-0.11	0.349	55.18	0.515	0.488
C20GA2	AtrGA2ox4	0.3615	0.3923	0.2348	0.2689	0.186	-0.033	0.394	48.36	0.518	0.473
C20GA2	AtrGA2ox5	0.3376	0.3376	0.3701	0.2465	0.205	-0.069	0.384	59.84	0.444	0.449
C20GA2	AtrGA2ox7	0.3816	0.3421	0.2727	0.2698	0.213	-0.038	0.4	61	0.478	0.457
C20GA2	Bol004854	0.3472	0.283	0.2957	0.2857	0.219	0.082	0.458	58.9	0.461	0.481
C20GA2	Bol008540	0.3243	0.3089	0.3281	0.3017	0.191	-0.039	0.386	57.27	0.477	0.472
C20GA2	Bol011951	0.3778	0.2933	0.3411	0.2929	0.205	-0.086	0.376	53.88	0.44	0.439
C20GA2	Bol015530	0.3346	0.2463	0.349	0.3418	0.184	-0.078	0.375	52.73	0.451	0.459
C20GA2	Bol016874	0.4	0.2421	0.3229	0.3371	0.203	-0.077	0.377	45.77	0.434	0.43
C20GA2	Bol016875	0.3254	0.2778	0.252	0.4174	0.205	0.018	0.426	55.15	0.535	0.498
C20GA2	Bol022510	0.3222	0.3074	0.3101	0.3237	0.194	-0.005	0.409	56.43	0.491	0.479
C20GA2	Bol027356	0.3373	0.3095	0.2902	0.3512	0.221	-0.029	0.394	55.53	0.506	0.467
C20GA2	Bol028400	0.355	0.2977	0.3771	0.2691	0.194	-0.096	0.369	52.89	0.431	0.44
C20GA2	Bol036971	0.3583	0.2835	0.3028	0.3542	0.22	-0.067	0.38	54.47	0.485	0.45
C20GA2	Bol037856	0.3644	0.3136	0.2886	0.3219	0.216	-0.026	0.402	56.21	0.487	0.452
C20GA2	Cucsa.047740	0.2846	0.35	0.3849	0.2679	0.234	0.039	0.438	51.93	0.476	0.457
C20GA2	Cucsa.054500	0.3797	0.2782	0.384	0.2423	0.194	-0.043	0.387	51.45	0.396	0.419
C20GA2	Cucsa.059620	0.4319	0.2062	0.4291	0.2468	0.183	-0.096	0.362	47.01	0.332	0.377
C20GA2	Cucsa.086080	0.3566	0.2868	0.308	0.332	0.194	-0.056	0.391	58.73	0.473	0.462
C20GA2	Cucsa.094210	0.3457	0.2387	0.4113	0.3318	0.169	-0.079	0.377	54.04	0.419	0.411
C20GA2	Cucsa.135520	0.3133	0.3293	0.3534	0.3318	0.227	0.02	0.441	54.37	0.489	0.443
C20GA2	Cucsa.300710	0.3046	0.2583	0.3546	0.272	0.152	-0.046	0.367	49.18	0.432	0.453
C20GA2	Glyma.05G130600	0.3134	0.2799	0.3644	0.3234	0.165	-0.131	0.335	51.98	0.465	0.453
C20GA2	Glyma.08G085400	0.3345	0.2582	0.3608	0.3208	0.175	-0.09	0.358	53.12	0.446	0.446
C20GA2	Glyma.10G123000	0.4221	0.2205	0.3292	0.3111	0.157	-0.187	0.298	52.89	0.401	0.425
C20GA2	Glyma.11G003200	0.3485	0.3295	0.3089	0.323	0.217	-0.01	0.421	56.53	0.488	0.451
C20GA2	Glyma.11G172500	0.3007	0.3706	0.3566	0.2756	0.216	0.001	0.416	53.07	0.493	0.459
C20GA2	Glyma.13G218200	0.2963	0.3667	0.2612	0.3405	0.193	0.04	0.435	51.72	0.553	0.48
C20GA2	Glyma.15G093900	0.2963	0.3556	0.2623	0.355	0.193	0.03	0.429	52.7	0.553	0.483
C20GA2	Glyma.18G061300	0.309	0.3681	0.3522	0.262	0.203	0.006	0.415	53.68	0.485	0.453
C20GA2	Glyma.20G141200	0.4021	0.2797	0.2776	0.3512	0.213	-0.061	0.391	51.75	0.467	0.434
C20GA2	Gorai.006G092800	0.305	0.2548	0.3618	0.3319	0.157	-0.063	0.375	55.24	0.456	0.459
C20GA2	Gorai.006G105500	0.3897	0.3309	0.2767	0.2658	0.235	0.064	0.453	53.76	0.465	0.456
C20GA2	Gorai.009G090900	0.3755	0.3383	0.2897	0.251	0.224	0.089	0.465	55.34	0.465	0.464
C20GA2	Gorai.009G176300	0.3195	0.3496	0.3086	0.3188	0.196	-0.031	0.399	58.03	0.509	0.468
C20GA2	Gorai.010G166600	0.3408	0.2472	0.3843	0.2857	0.169	-0.083	0.36	49.8	0.414	0.434
C20GA2	Gorai.010G238400	0.4129	0.197	0.4125	0.251	0.189	-0.051	0.385	49.88	0.343	0.402
C20GA2	Gorai.011G017000	0.4212	0.2161	0.3347	0.3277	0.195	-0.125	0.35	51.38	0.407	0.431
C20GA2	Gorai.011G043800	0.326	0.2857	0.3668	0.2705	0.197	0.007	0.418	53.67	0.439	0.453
C20GA2	Gorai.013G028600	0.3276	0.3413	0.39	0.2016	0.205	0.01	0.428	53.59	0.431	0.453
C20GA2	LcGA2ox4	0.2263	0.3737	0.2727	0.4375	0.201	-0.01	0.426	56.96	0.612	0.516
C20GA2	LcGA2ox5	0.3536	0.2966	0.2385	0.3991	0.19	-0.115	0.357	52.94	0.53	0.488
C20GA2	LcGA2ox7	0.2731	0.4154	0.2845	0.3148	0.193	-0.024	0.403	50.74	0.559	0.475
C20GA2	LcGA2ox8	0.3273	0.3	0.3182	0.3246	0.198	-0.089	0.36	60.08	0.482	0.48
C20GA2	Manes.03G150300	0.4126	0.2862	0.3359	0.2437	0.207	-0.056	0.389	54.67	0.407	0.435
C20GA2	Manes.15G050600	0.3978	0.3346	0.3056	0.2469	0.221	0.032	0.438	55.22	0.447	0.461
C20GA2	Manes.16G012600	0.4639	0.2053	0.408	0.2348	0.211	-0.061	0.389	49.73	0.325	0.396
C20GA2	Manes.17G034900	0.4225	0.2403	0.405	0.2335	0.225	-0.031	0.404	53.19	0.357	0.412
C20GA2	Manes.17G070100	0.3791	0.2671	0.3424	0.2735	0.199	-0.01	0.405	50.53	0.417	0.425
C20GA2	MDP0000145827	0.293	0.3553	0.2621	0.3581	0.221	0.02	0.429	54.83	0.552	0.486
C20GA2	MDP0000155229	0.3717	0.316	0.2787	0.2743	0.205	0	0.41	59.13	0.467	0.468
C20GA2	MDP0000166016	0.363	0.3596	0.2974	0.2266	0.246	0.075	0.458	59.7	0.467	0.474
C20GA2	MDP0000177939	0.3698	0.2642	0.3541	0.321	0.193	-0.094	0.365	58.39	0.439	0.436
C20GA2	MDP0000247490	0.3105	0.3249	0.2578	0.3671	0.213	-0.021	0.401	53.96	0.538	0.489
C20GA2	MDP0000309451	0.3879	0.2757	0.2683	0.3065	0.189	-0.011	0.396	56.26	0.461	0.474
C20GA2	MDP0000322440	0.3105	0.3249	0.2578	0.3671	0.213	-0.021	0.401	53.96	0.538	0.489
C20GA2	Medtr2g019370	0.4704	0.1556	0.3655	0.2754	0.177	-0.087	0.357	46.81	0.329	0.389
C20GA2	Medtr3g464530	0.4206	0.25	0.416	0.2136	0.201	-0.074	0.368	50.62	0.349	0.397
C20GA2	Medtr4g096840	0.4157	0.161	0.4422	0.2564	0.157	-0.154	0.32	44.65	0.317	0.388
C20GA2	Medtr5g005570	0.4508	0.2045	0.4316	0.2297	0.182	-0.15	0.332	49.53	0.317	0.377
C20GA2	Medtr7g047670	0.4444	0.2184	0.4221	0.2366	0.195	-0.071	0.377	54.55	0.334	0.392
C20GA2	Medtr7g077670	0.51	0.1566	0.4714	0.1765	0.18	-0.131	0.35	41.79	0.243	0.337
C20GA2	Medtr7g451860	0.4444	0.2184	0.4221	0.2366	0.195	-0.071	0.377	54.55	0.334	0.392
C20GA2	Medtr8g030880	0.5737	0.1116	0.4727	0.16	0.189	-0.145	0.341	36.7	0.195	0.325
C20GA2	Orange1.1g018025m.g	0.3571	0.3143	0.3244	0.3115	0.234	0.042	0.447	57.12	0.47	0.452
C20GA2	Orange1.1g019134m.g	0.3606	0.2677	0.355	0.2886	0.214	0	0.417	52.24	0.429	0.439
C20GA2	Orange1.1g019949m.g	0.4084	0.2672	0.3629	0.2591	0.218	-0.01	0.412	53.78	0.397	0.425
C20GA2	Orange1.1g040559m.g	0.4291	0.2414	0.3485	0.2768	0.201	-0.032	0.399	54.64	0.389	0.426
C20GA2	OsGA2ox5	0.0331	0.5735	0.0518	0.5983	0.261	0.207	0.536	32.13	0.931	0.656
C20GA2	OsGA2ox6	0.0563	0.4967	0.0775	0.5849	0.243	0.21	0.539	36.15	0.889	0.678
C20GA2	OsGA2ox9	0.0327	0.6209	0.0332	0.5285	0.263	0.248	0.563	32.71	0.945	0.695
C20GA2	Potri.001G418200	0.4457	0.2248	0.3745	0.2533	0.181	-0.155	0.33	49.07	0.358	0.409
C20GA2	Potri.003G106900	0.398	0.2449	0.3707	0.2511	0.181	-0.081	0.366	50.66	0.381	0.417
C20GA2	Potri.004G022800	0.4335	0.2319	0.3735	0.2773	0.215	-0.048	0.395	52.67	0.377	0.412
C20GA2	Potri.004G065000	0.3571	0.2857	0.3426	0.2771	0.184	-0.019	0.399	49.75	0.436	0.443
C20GA2	Potri.011G026700	0.4484	0.2222	0.3941	0.2387	0.193	-0.132	0.346	51.39	0.346	0.408
C20GA2	Potri.011G134000	0.4008	0.2579	0.3577	0.28	0.198	-0.029	0.401	53.39	0.404	0.426
C20GA2	Potri.011G134100	0.4392	0.2275	0.3603	0.2851	0.174	-0.123	0.345	52.71	0.376	0.403
C20GA2	Seita.4G015600	0.0754	0.5894	0.0649	0.4696	0.264	0.285	0.579	36.82	0.882	0.699
C20GA2	Seita.4G015700	0.0815	0.5462	0.0659	0.4756	0.23	0.237	0.548	36.28	0.873	0.712
C20GA2	Seita.J003500	0.0489	0.6091	0.058	0.5	0.291	0.306	0.591	33.51	0.911	0.683
C20GA2	Solyc02g080120.1	0.4291	0.2007	0.5109	0.168	0.188	-0.115	0.359	45.03	0.277	0.375
C20GA2	Solyc06g082030.2	0.4437	0.2289	0.4506	0.1609	0.182	-0.099	0.363	49.61	0.298	0.376
C20GA2	Solyc10g005360.2	0.4367	0.1834	0.49	0.2167	0.157	-0.252	0.28	49.13	0.29	0.361
C20GA2	Thecc1EG011301	0.3715	0.2986	0.3574	0.2348	0.195	-0.042	0.394	53.09	0.417	0.45
C20GA2	Thecc1EG029483	0.3333	0.2741	0.2846	0.3602	0.184	-0.012	0.399	52.84	0.495	0.466
C20GA2	Thecc1EG030156	0.3114	0.3773	0.2806	0.3149	0.211	0.047	0.447	56.14	0.532	0.484
C20GA2	Thecc1EG031076	0.3794	0.2767	0.3444	0.3136	0.188	-0.077	0.377	56.28	0.437	0.424
C20GA2	Thecc1EG031081	0.3765	0.2824	0.332	0.3139	0.187	-0.065	0.382	54.72	0.445	0.43
C20GA2	Thecc1EG031082	0.3966	0.2861	0.321	0.289	0.201	-0.01	0.414	50.38	0.435	0.431
C20GA2	Thecc1EG038330	0.4064	0.2374	0.3232	0.3388	0.19	-0.148	0.337	54.91	0.427	0.444
C20GA2	VvGA2ox1	0.3525	0.2989	0.3361	0.2752	0.187	-0.032	0.394	49.39	0.445	0.445
C20GA2	VvGA2ox2	0.3118	0.3346	0.256	0.3766	0.219	0.047	0.439	50.1	0.545	0.486
C20GA2	VvGA2ox3	0.35	0.2667	0.3681	0.2838	0.167	-0.067	0.362	60.01	0.423	0.425
C20GA2	VvGA2ox4	0.4055	0.2638	0.3471	0.3077	0.218	-0.029	0.407	53.83	0.419	0.428
C20GA2	Zm00008a016155	0.0382	0.5763	0.0361	0.5492	0.236	0.162	0.507	32.63	0.938	0.71
GA20	115673	0.2377	0.4484	0.1667	0.4278	0.271	0.179	0.526	54.58	0.677	0.555
GA20	28192.t000003	0.4373	0.2401	0.4093	0.2101	0.182	-0.099	0.357	48.87	0.339	0.402
GA20	29648.t000037	0.4873	0.2364	0.351	0.217	0.221	-0.054	0.39	49.36	0.345	0.413
GA20	29779.t000001	0.4057	0.2704	0.3841	0.2107	0.196	-0.051	0.388	53.38	0.375	0.43
GA20	29851.t000150	0.4521	0.2644	0.3887	0.2304	0.216	-0.046	0.393	49.12	0.363	0.416
GA20	29851.t000151	0.4643	0.2214	0.341	0.2893	0.195	-0.109	0.356	49.27	0.376	0.419
GA20	29897.t000015	0.4839	0.2129	0.3609	0.2222	0.217	-0.087	0.372	53.05	0.332	0.419
GA20	30147.t000411	0.3875	0.2734	0.4179	0.2275	0.228	-0.021	0.413	53.19	0.38	0.422
GA20	30174.t000328	0.4226	0.2581	0.3619	0.2431	0.204	-0.043	0.389	51.82	0.384	0.434
GA20	AtGA20ox1	0.3246	0.3836	0.3271	0.2369	0.222	0.028	0.431	55.5	0.486	0.461
GA20	AtGA20ox2	0.3645	0.3579	0.3509	0.2186	0.214	-0.023	0.41	52.88	0.444	0.443
GA20	AtGA20ox3	0.3241	0.3517	0.2941	0.3436	0.218	-0.027	0.414	56.32	0.523	0.475
GA20	AtGA20ox4	0.3484	0.3031	0.3741	0.2863	0.188	-0.085	0.371	52.61	0.443	0.429
GA20	AtGA20ox5	0.3526	0.3429	0.2954	0.2677	0.216	0.057	0.452	55.16	0.481	0.471
GA20	AtrGA20ox1	0.3333	0.359	0.3099	0.2963	0.242	0.029	0.448	53.7	0.5	0.491
GA20	AtrGA20ox2	0.3481	0.3291	0.3714	0.2154	0.166	-0.09	0.358	47.4	0.428	0.449
GA20	AtrGA20ox3	0.2345	0.4103	0.2024	0.4226	0.194	-0.002	0.414	52.86	0.651	0.542
GA20	AtrGA20ox4	0.2475	0.3861	0.25	0.3294	0.194	0.039	0.421	59.88	0.588	0.536
GA20	Bol008872	0.3594	0.2989	0.3483	0.3047	0.198	-0.098	0.368	53.69	0.455	0.452
GA20	Bol014320	0.3438	0.3056	0.4015	0.2672	0.212	-0.051	0.396	51.8	0.429	0.433
GA20	Bol021441	0.3826	0.2913	0.346	0.245	0.22	0.079	0.462	56.27	0.419	0.46
GA20	Bol024532	0.3542	0.3333	0.3383	0.2925	0.205	-0.03	0.406	53.39	0.47	0.449
GA20	Bol029404	0.3679	0.3255	0.3651	0.2191	0.169	-0.106	0.361	50.67	0.424	0.434
GA20	Bol039527	0.2833	0.4335	0.285	0.2908	0.241	0.094	0.473	54.88	0.558	0.485
GA20	Bol042237	0.3039	0.4118	0.3358	0.2218	0.215	0.029	0.433	52.59	0.499	0.474
GA20	Bol043862	0.3552	0.3345	0.3633	0.2588	0.202	-0.048	0.399	54.85	0.449	0.444
GA20	Cucsa.083940	0.3136	0.1707	0.4088	0.3908	0.152	-0.181	0.312	47.46	0.428	0.459
GA20	Cucsa.115530	0.402	0.2432	0.4553	0.2024	0.184	-0.138	0.341	48.58	0.341	0.415
GA20	Cucsa.251180	0.3993	0.2226	0.3985	0.3147	0.197	-0.143	0.338	50.79	0.393	0.42
GA20	Glyma.03G019800	0.3712	0.3077	0.4253	0.2073	0.195	-0.058	0.389	43.69	0.392	0.431
GA20	Glyma.04G244200	0.2876	0.3431	0.3938	0.2776	0.214	-0.042	0.397	52.03	0.477	0.461
GA20	Glyma.06G119100	0.3131	0.3232	0.368	0.3103	0.215	-0.042	0.397	55.86	0.476	0.454
GA20	Glyma.07G081700	0.3698	0.3023	0.4489	0.1783	0.186	-0.057	0.386	43.21	0.37	0.423
GA20	Glyma.09G149200	0.4247	0.2709	0.317	0.288	0.197	-0.075	0.379	45.96	0.42	0.438
GA20	Glyma.10G241100	0.3737	0.2872	0.3398	0.291	0.187	-0.069	0.378	50.79	0.441	0.461
GA20	Glyma.20G153400	0.3841	0.2848	0.3395	0.278	0.189	-0.085	0.369	51.13	0.432	0.46
GA20	Gorai.001G047500	0.3493	0.3493	0.373	0.2025	0.218	0.027	0.436	56.23	0.434	0.46
GA20	Gorai.001G173000	0.3333	0.3042	0.3514	0.2989	0.237	0.03	0.435	56.91	0.462	0.467
GA20	Gorai.006G051400	0.3526	0.3208	0.3779	0.2332	0.209	-0.034	0.398	54.22	0.43	0.442
GA20	Gorai.006G196600	0.3531	0.297	0.4038	0.2381	0.201	-0.053	0.387	55.29	0.412	0.452
GA20	Gorai.007G093400	0.4073	0.2298	0.4174	0.2297	0.216	-0.029	0.401	49.84	0.354	0.436
GA20	LcGA20ox1	0.2471	0.4593	0.2789	0.2679	0.218	0.091	0.472	52.63	0.583	0.526
GA20	LcGA20ox2	0.2521	0.4594	0.2736	0.2612	0.227	0.107	0.483	52.16	0.58	0.526
GA20	LcGA20ox3	0.2473	0.3154	0.3321	0.2789	0.162	-0.03	0.403	54.35	0.502	0.518
GA20	LcGA20ox4	0.3255	0.2919	0.2945	0.3785	0.157	-0.155	0.322	58.73	0.506	0.48
GA20	LcGA20ox5	0.2298	0.4441	0.2414	0.3516	0.248	0.073	0.462	54.17	0.624	0.535
GA20	Manes.01G264100	0.4035	0.3228	0.3173	0.2629	0.215	0.002	0.421	53.52	0.441	0.433
GA20	Manes.05G042300	0.3754	0.3256	0.4039	0.1875	0.203	-0.022	0.407	51.87	0.398	0.427
GA20	Manes.06G141200	0.3667	0.3267	0.3755	0.2169	0.22	0.011	0.425	56.07	0.422	0.452
GA20	Manes.11G066000	0.4097	0.3125	0.3373	0.2436	0.215	-0.007	0.417	53.14	0.42	0.429
GA20	Manes.12G096800	0.391	0.3322	0.3281	0.2479	0.216	0.004	0.423	54.31	0.44	0.436
GA20	MDP0000136940	0.3077	0.398	0.3267	0.2562	0.211	-0.001	0.423	56	0.51	0.47
GA20	MDP0000248981	0.2967	0.3967	0.325	0.283	0.244	0.078	0.473	55.53	0.519	0.478
GA20	MDP0000280240	0.311	0.398	0.3188	0.2803	0.249	0.081	0.476	52.6	0.516	0.471
GA20	Medtr1g102070	0.5	0.2089	0.4221	0.1727	0.222	-0.074	0.382	45.24	0.288	0.393
GA20	Medtr3g088745	0.4615	0.2203	0.3871	0.2436	0.184	-0.166	0.325	50.31	0.345	0.408
GA20	Medtr6g464620	0.5405	0.1453	0.4905	0.1347	0.202	-0.129	0.353	38.36	0.208	0.359
GA20	Medtr8g033380	0.4863	0.1849	0.5119	0.1356	0.186	-0.167	0.322	44.11	0.241	0.375
GA20	Medtr8g093930	0.4653	0.2326	0.3625	0.2521	0.215	-0.139	0.35	47.37	0.359	0.412
GA20	Orange1.1g016776m.g	0.4027	0.245	0.3985	0.2617	0.198	-0.047	0.391	50.21	0.38	0.426
GA20	Orange1.1g037402m.g	0.3718	0.2564	0.4104	0.208	0.156	-0.121	0.335	48.25	0.369	0.425
GA20	OsGA20ox1	0.0425	0.5065	0.0394	0.6593	0.253	0.266	0.569	32.08	0.933	0.688
GA20	OsGA20ox2	0.012	0.6497	0.0407	0.4861	0.273	0.279	0.576	30.81	0.957	0.725
GA20	OsGA20ox3	0.0156	0.6188	0.0152	0.5759	0.31	0.349	0.62	29.07	0.975	0.72
GA20	OsGA20ox4	0.0356	0.6005	0.0787	0.4597	0.248	0.225	0.548	34.56	0.905	0.716
GA20	OsGA20ox5	0.0374	0.6327	0.0269	0.548	0.275	0.27	0.572	30.31	0.947	0.683
GA20	OsGA20ox6	0.0076	0.6527	0.0044	0.5336	0.256	0.266	0.567	30.9	0.99	0.733
GA20	OsGA20ox7	0.0275	0.5657	0.0342	0.566	0.225	0.199	0.523	36.88	0.948	0.702
GA20	OsGA20ox8	0.0586	0.619	0.0366	0.5319	0.296	0.288	0.583	33.36	0.922	0.667
GA20	Potri.002G151300	0.4007	0.2774	0.4241	0.186	0.19	-0.078	0.372	50.06	0.358	0.419
GA20	Potri.005G065400	0.4244	0.2637	0.3566	0.2218	0.207	-0.035	0.394	51.27	0.378	0.437
GA20	Potri.005G184200	0.4065	0.2698	0.3249	0.2818	0.183	-0.089	0.364	54.81	0.419	0.442
GA20	Potri.005G184400	0.3881	0.2517	0.4024	0.27	0.189	-0.093	0.368	54.01	0.391	0.429
GA20	Potri.007G103800	0.4204	0.2707	0.3673	0.1947	0.21	-0.033	0.396	52.86	0.369	0.435
GA20	Potri.012G132400	0.4503	0.2583	0.4138	0.1822	0.209	-0.074	0.384	44.91	0.335	0.409
GA20	Potri.015G134600	0.4216	0.3007	0.3707	0.2099	0.234	-0.018	0.416	51.79	0.389	0.431
GA20	Pp3c14_17640	0.3169	0.3333	0.32	0.2843	0.183	-0.093	0.365	59.88	0.483	0.498
GA20	Pp3c16_11720	0.3082	0.3836	0.2321	0.3321	0.235	0.072	0.455	56.28	0.562	0.519
GA20	Pp3c16_4060	0.2226	0.4153	0.2698	0.393	0.251	0.111	0.481	57.74	0.614	0.512
GA20	Pp3c16_4070	0.2733	0.3882	0.2609	0.3682	0.249	0.042	0.443	61	0.578	0.514
GA20	Pp3c16_9590	0.2222	0.4475	0.2566	0.3345	0.231	0.106	0.481	56.17	0.616	0.536
GA20	Pp3c25_8200	0.239	0.4308	0.2114	0.3922	0.211	0.045	0.444	53.37	0.641	0.533
GA20	Pp3c26_14320	0.269	0.3483	0.3	0.3293	0.21	-0.002	0.411	60.54	0.538	0.515
GA20	Pp3c27_4820	0.264	0.3861	0.2979	0.3372	0.235	0.029	0.429	58.48	0.554	0.497
GA20	Pp3c5_2410	0.2727	0.3442	0.2787	0.3745	0.207	-0.021	0.397	60.98	0.557	0.502
GA20	Pp3c8_3050	0.3212	0.3444	0.2401	0.3558	0.202	-0.019	0.408	55.86	0.548	0.525
GA20	Seita.9G004400	0.0506	0.6741	0.026	0.4731	0.281	0.294	0.585	32.32	0.936	0.685
GA20	Sobic.001G005300	0.0366	0.6677	0.0446	0.4618	0.318	0.377	0.632	31.17	0.934	0.69
GA20	Sobic.009G142400	0.0613	0.5947	0.065	0.462	0.237	0.23	0.547	36.88	0.893	0.703
GA20	Solyc01g093980.2	0.4932	0.2128	0.405	0.1947	0.186	-0.176	0.316	47.93	0.305	0.386
GA20	Solyc03g006880.2	0.5017	0.2027	0.4023	0.195	0.196	-0.136	0.348	51.57	0.298	0.399
GA20	Solyc06g035530.2	0.473	0.2162	0.3858	0.2194	0.206	-0.104	0.364	51.31	0.328	0.4
GA20	Solyc06g050110.1	0.441	0.2396	0.4417	0.1982	0.187	-0.154	0.338	49.73	0.327	0.387
GA20	Solyc09g009110.2	0.4536	0.255	0.4118	0.1799	0.21	-0.046	0.398	53.97	0.331	0.394
GA20	Solyc11g013360.1	0.4453	0.1934	0.5021	0.1697	0.181	-0.133	0.344	44	0.269	0.365
GA20	Solyc11g072310.1	0.4367	0.2	0.4886	0.1885	0.178	-0.148	0.339	43.91	0.29	0.363
GA20	Thecc1EG001532	0.3506	0.3477	0.2912	0.2794	0.207	0.027	0.428	55.25	0.49	0.467
GA20	Thecc1EG035257	0.4395	0.2611	0.3561	0.2249	0.211	-0.067	0.381	56.69	0.373	0.426
GA20	VvGA20ox1	0.3248	0.3504	0.3173	0.2929	0.236	0.043	0.447	50.9	0.496	0.477
GA20	VvGA20ox2	0.3713	0.3249	0.3301	0.2538	0.19	-0.073	0.373	54.45	0.447	0.457
GA20	Zm00008a005846	0.0312	0.6406	0.0152	0.543	0.293	0.342	0.615	31.26	0.961	0.686

## Sheet: Table S3
	100 mM Nacl									20% PEG									4℃									100mg/L ABA						100mg/L GA						100mg/L CCC
	root			stem			leaf			root			stem			leaf			root			stem			leaf			stem			leaf			stem			leaf			stem			leaf
	LcGA2ox1	Multiple comparison	log2FD(vs 0h)	LcGA2ox1	Multiple comparison	log2FD(vs 0h)	LcGA2ox1	Multiple comparison	log2FD(vs 0h)	LcGA2ox1	Multiple comparison	log2FD(vs 0h)	LcGA2ox1	Multiple comparison	log2FD(vs 0h)	LcGA2ox1	Multiple comparison	log2FD(vs 0h)	LcGA2ox1	Multiple comparison	log2FD(vs 0h)	LcGA2ox1	Multiple comparison	log2FD(vs 0h)	LcGA2ox1	Multiple comparison	log2FD(vs 0h)	LcGA2ox1	Multiple comparison	log2FD(vs 0h)	LcGA2ox1	Multiple comparison	log2FD(vs 0h)	LcGA2ox1	Multiple comparison	log2FD(vs 0h)	LcGA2ox1	Multiple comparison	log2FD(vs 0h)	LcGA2ox1	Multiple comparison	log2FD(vs 0h)	LcGA2ox1	Multiple comparison	log2FD(vs 0h)
0h	0.664343	a	0	1.27751	a	0	1.94981	a	0	0.664343	a	0	1.27751	a	0	1.94981	a	0	0.664343	a	0	1.27751	a	0	1.94981	a	0	0.903335	a	0	0.366021	a	0	0.903335	a	0	0.366021	a	0	0.903335	ab	0	0.366021	a	0
0h	0.619854			1.20025			1.93634			0.619854			1.20025			1.93634			0.619854			1.20025			1.93634			0.928731			0.371131			0.928731			0.371131			0.928731			0.371131
0h	0.532185			1.08925			1.73307			0.532185			1.08925			1.73307			0.532185			1.08925			1.73307			1.05214			0.356013			1.05214			0.356013			1.05214			0.356013
6h	13.2691	b	4.39825	9.14722	b	3.08082	6.88441	b	1.71009	63.2649	b	6.59936	6.88441	b	2.36575	92.8395	b	5.49526	1.8025	b	1.42878	1.06683	a	-0.253863	16.641	b	3.17725	1.30134	b	0.251442	12.295	b	5.01428	2.8481	b	1.37891	4.18918	b	3.52646	39.3057	c	5.33813	6.61924	b	4.20328
6h	12.1257			10.9536			5.63077			56.6237			5.63077			83.0937			1.61328			1.00231			15.8528			1.12506			11.1579			2.01391			4.21831			36.6735			6.85267
6h	12.9063			10.0794			5.86989			56.2325			5.86989			77.5291			1.47427			0.922316			18.3368			1.00696			11.8762			2.63902			4.18918			40.6918			6.66529
12h	22.3675	c	5.15894	14.8941	c	3.66736	108.133	c	5.89851	13.7688	c	4.47411	108.133	c	6.55417	90.9289	c	5.65853	12.4955	c	4.43468	21.2099	b	4.09112	14.9285	c	3.00466	0.790041	c	-0.393207	10.6541	c	4.88317	0.92445	a	-0.089665	6.16172	c	4.07646	7.12719	d	2.83415	23.0495	c	5.96034
12h	20.1587			15.6346			111.173			13.3923			111.173			97.4552			13.2998			20.0658			14.9285			0.737135			10.8779			0.899171			6.16172			6.60397			23.2099
12h	22.3675			14.7912			115.894			13.2079			115.894			95.4496			13.4855			19.5171			15.2422			0.668964			10.7282			0.886791			6.11916			6.83686			21.8062
24h	2.75745	d	2.17822	8.11168	b	2.88261	2.26054	a	0.301019	1.61702	a	1.52254	2.26054	a	0.956677	34.2176	d	4.11264	15.1719	d	4.57809	20.9179	b	4.13364	9.33942	d	2.37196	0.540862	d	-0.915032	18.0426	d	5.62674	0.870551	a	-0.133191	34.9366	d	6.62349	2.08012	b	1.10036	2.88786	d	2.96654
24h	2.85469			9.31787			2.06575			1.76949			2.06575			34.2176			14.0581			21.0634			9.66878			0.504642			18.4217			0.876606			36.9286			2.00926			2.8481
24h	2.6087			8.87656			2.59668			1.83189			2.59668			28.7735			14.1559			20.6299			10.0794			0.484085			17.5492			0.882703			35.9188			2.09459			2.80889
48h	3.16017	d	2.35085	30.3439	d	4.71753	1.47768	a	-0.198131	1.69349	a	1.51149	1.47768	a	0.457527	6.46806	a	1.76912	3.92674	e	2.8067	1.62076	a	0.434188	4.43828	e	1.19912	1.12766	b	0.291016	3.80176	e	3.38048	0.854607	a	-0.205624	11.1579	e	4.95993	0.0197166	a	-5.60766	3.22657	d	3.12998
48h	3.01049			32.5218			1.76949			1.52626			1.76949			6.6499			4.20858			1.65481			4.05584			1.09682			3.93583			0.791869			11.3137			0.0197166			3.22657
48h	3.09513			30.9815			1.65099			1.95884			1.65099			6.03491			4.57361			1.54399			4.40762			1.30435			3.64689			0.854607			11.5514			0.0197166			3.11666
	100 mM Nacl									20% PEG									4℃									100mg/L ABA						100mg/L GA						100mg/L CCC
	root			stem			leaf			root			stem			leaf			root			stem			leaf			stem			leaf			stem			leaf			stem			leaf
	LcGA2ox4	Multiple comparison	log2FD(vs 0h)	LcGA2ox4	Multiple comparison	log2FD(vs 0h)	LcGA2ox4	Multiple comparison	log2FD(vs 0h)	LcGA2ox4	Multiple comparison	log2FD(vs 0h)	LcGA2ox4	Multiple comparison	log2FD(vs 0h)	LcGA2ox4	Multiple comparison	log2FD(vs 0h)	LcGA2ox4	Multiple comparison	log2FD(vs 0h)	LcGA2ox4	Multiple comparison	log2FD(vs 0h)	LcGA2ox4	Multiple comparison	log2FD(vs 0h)	LcGA2ox4	Multiple comparison	log2FD(vs 0h)	LcGA2ox4	Multiple comparison	log2FD(vs 0h)	LcGA2ox4	Multiple comparison	log2FD(vs 0h)	LcGA2ox4	Multiple comparison	log2FD(vs 0h)	LcGA2ox4	Multiple comparison	log2FD(vs 0h)	LcGA2ox4	Multiple comparison	log2FD(vs 0h)
0h	0.153893	a	0	0.199344	a	0	0.467596	a	0	0.153893	a	0	0.199344	a	0	0.467596	a	0	0.153893	a	0	0.199344	a	0	0.467596	a	0	1.08925	a	0	0.301452	a	0	1.08925	a	0	0.301452	a	0	1.08925	a	0	0.301452	a	0
0h	0.116629			0.242043			0.51883			0.116629			0.242043			0.51883			0.116629			0.242043			0.51883			0.954842			0.353553			0.954842			0.353553			0.954842			0.353553
0h	0.106579			0.209255			0.470848			0.106579			0.209255			0.470848			0.106579			0.209255			0.470848			1.17555			0.336808			1.17555			0.336808			1.17555			0.336808
6h	0.014714	b	-2.60274	0.00101334	b	-5.10322	0.311003	b	-0.741557	0.189903	a	0.320918	0.104627	b	-1.24969	0.53465	a	0.0882624	0.398688	b	1.64058	0.245989	a	-0.0920896	3.72352	b	2.7563	0.316439	b	-1.78926	5.84283	b	4.05536	0.708742	b	-0.564493	2.42839	b	2.80863	0	b		1.91853	b	2.48099
6h	0.0326524			0.00101334			0.280292			0.145928			0.0885928			0.545884			0.412748			0.144252			3.24151			0.329877			5.48947			0.759611			2.15846			0			1.76541
6h	0.014714			0.0169019			0.280292			0.135216			0.0803997			0.468677			0.364334			0.220166			2.88119			0.285191			5.15748			0.708742			2.36199			0			1.85318
12h	0.037077	b	-1.7614	0.01468	b	-3.92367	0.357661	b	-0.635291	0.301452	b	1.2521	0.0877778	b	-1.14609	0.598739	a	0.0957214	0.0657591	c	0.922056	0.307076	b	0.672737	2.53737	c	2.35564	0.343885	b	-1.76233	14.2215	c	5.3809	0.715323	b	-0.686681	5.81589	c	4.19504	0	b		7.55099	c	4.58434
12h	0.037077			0.0165159			0.269184			0.303549			0.0973956			0.426317			0.0695085			0.41658			2.53737			0.309927			13.9288			0.649169			6.45313			0			8.09296
12h	0.037077			0.0116785			0.311362			0.293209			0.108819			0.532185			0.066677			0.313528			2.38392			0.295248			13.1775			0.63581			5.89708			0			8.14925
24h	0.027905	bc	-2.1714	0.016941	b	-3.93093	1.99078	c	1.95617	0.335256	c	1.54528	0.362654	c	0.630532	0.154606	b	-1.64573	0.233798	d	4.57809	0.370274	cd	0.86623	2.84153	b	2.75172	0.698985	c	-0.584704	6.10504	d	4.28345	0.237062	c	-2.25079	4.39745	d	3.81802	0	b		2.60268	d	2.9673
24h	0.027905			0.0141473			1.84463			0.395934			0.375443			0.138376			0.268563			0.375443			3.42634			0.743979			6.1475			0.215138			4.8121			0			2.49666
24h	0.027905			0.0115711			1.81924			0.36942			0.269184			0.172739			0.212176			0.440333			3.54717			0.703847			7.06162			0.224274			4.77886			0			2.65737
48h	0.0561982	c	-1.1614	0.0129881	b	-4.25025	0.629961	d	0.322209	0.362654	c	1.58245	0.430276	d	0.995243	0.275476	c	-0.663455	0.493116	e	1.94224	0.50698	d	1.06335	3.27918	b	2.86724	0.442372	b	-1.41929	2.63293	e	3.02112	0.312805	d	-1.66337	1.31646	e	2.01706	0	b		4.20858	e	3.6678
48h	0.0561982			0.0111511			0.600124			0.385998			0.442372			0.307786			0.486327			0.420448			3.74076			0.354371			2.59668			0.323836			1.32562			0			4.00925
48h	0.0561982			0.01005			0.591862			0.380684			0.424352			0.336808			0.469761			0.432269			3.61334			0.407066			2.8219			0.379806			1.37237			0			4.3873
	100 mM Nacl									20% PEG									4℃									100mg/L ABA						100mg/L GA						100mg/L CCC
	root			stem			leaf			root			stem			leaf			root			stem			leaf			stem			leaf			stem			leaf			stem			leaf
	LcGA2ox7	Multiple comparison	log2FD(vs 0h)	LcGA2ox7	Multiple comparison	log2FD(vs 0h)	LcGA2ox7	Multiple comparison	log2FD(vs 0h)	LcGA2ox7	Multiple comparison	log2FD(vs 0h)	LcGA2ox7	Multiple comparison	log2FD(vs 0h)	LcGA2ox7	Multiple comparison	log2FD(vs 0h)	LcGA2ox7	Multiple comparison	log2FD(vs 0h)	LcGA2ox7	Multiple comparison	log2FD(vs 0h)	LcGA2ox7	Multiple comparison	log2FD(vs 0h)	LcGA2ox7	Multiple comparison	log2FD(vs 0h)	LcGA2ox7	Multiple comparison	log2FD(vs 0h)	LcGA2ox7	Multiple comparison	log2FD(vs 0h)	LcGA2ox7	Multiple comparison	log2FD(vs 0h)	LcGA2ox7	Multiple comparison	log2FD(vs 0h)	LcGA2ox7	Multiple comparison	log2FD(vs 0h)
0h	0.193446	a	0	0.259415	a	0	0.0247459	a	0	0.193446	a	0	0.259415	a	0	0.0247459	a	0	0.193446	a	0	0.259415	a	0	0.0247459	a	0	2.08975	a	0	0.142595	a	0	2.08975	a	0	0.142595	a	0	2.08975	a	0	0.142595	a	0
0h	0.185565			0.278034			0.0247459			0.185565			0.278034			0.0247459			0.185565			0.278034			0.0247459			2.11893			0.154963			2.11893			0.154963			2.11893			0.154963
0h	0.167241			0.257623			0.0286233			0.167241			0.257623			0.0286233			0.167241			0.257623			0.0286233			1.84463			0.160428			1.84463			0.160428			1.84463			0.160428
6h	0.103905	b	-0.789556	0.261219	a	0.0114087	0.163232	b	2.51577	0.451668	b	1.21921	0.522439	b	0.907555	0.114758	b	2.02122	0.344681	b	1.04466	0.152477	b	-0.777366	0.0363139	a	0.479884	0.68302	b	-1.62423	0.23272	c	0.60825	0.233798	b	-3.17857	0.641713	b	1.98659	0	b		0.101063	b	-0.355869
6h	0.114493			0.306367			0.135372			0.398688			0.504642			0.0875752			0.412748			0.157854			0.0363139			0.702222			0.23272			0.218141			0.602904			0			0.131518
6h	0.0976209			0.233798			0.148137			0.421421			0.464366			0.114758			0.36942			0.153538			0.0363139			0.578344			0.23272			0.216634			0.570382			0			0.125289
12h	0.218646	c	0.247654	0.386891	b	0.42975	0.33371	c	3.63505	0.411796	c	0.967273	0.14161	c	-0.910646	0.0529216	c	1.02322	0.328356	c	0.831851	0.269184	a	-0.142378	0.185995	b	2.78533	0.408951	c	-2.24659	0.208772	cd	0.451583	0.375443	b	-2.17265	0.41466	c	1.44158	0	b		0.0327279	c	-2.19709
12h	0.220166			0.360982			0.300756			0.309927			0.143587			0.0529216			0.337587			0.227931			0.153184			0.403321			0.208772			0.491978			0.41466			0			0.0292923
12h	0.209739			0.323088			0.336031			0.346277			0.137738			0.0529216			0.306367			0.22324			0.199344			0.463294			0.208772			0.47522			0.41466			0			0.037856
24h	0.117984	b	-0.789687	0.158952	c	-0.730645	0.825496	d	4.98655	0.395934	b	1.26748	0.331405	d	0.237964	0.0746697	c	1.20071	0.56383	d	1.59761	0.443396	c	0.810493	0.226356	c	3.2396	3.1456	d	0.647454	0.208772	cd	0.451583	2.30271	c	0.268237	0.254664	d	1.14068	0	b		0.0572466	d	-1.2682
24h	0.104145			0.163421			0.825496			0.421421			0.274841			0.0531667			0.537126			0.459032			0.245989			3.23403			0.208772			2.7007			0.40239			0			0.0657591
24h	0.0938608			0.156764			0.825496			0.497695			0.331405			0.0517129			0.552227			0.491978			0.265478			3.10229			0.208772			2.2868			0.352737			0			0.0671408
48h	0.385998	d	1.14816	0.319377	b	0.393137	0.477421	e	4.15035	0.292532	c	0.77216	0.407066	e	0.663505	0.017579	a	-0.274246	0.68302	e	6	0.469761	d	0.927518	0.183434	c	3.09576	1.25992	e	-0.606453	1.13027	b	2.96973	1.26868	d	-0.564214	0.288505	e	0.760064	0	b		0.0596776	d	-1.52233
48h	0.405189			0.382447			0.461158			0.313528			0.409897			0.0277763			0.687771			0.521233			0.233798			1.44727			1.26284			1.39797			0.251158			0			0.0478059
48h	0.419478			0.3423			0.448548			0.326842			0.442372			0.0192366			0.752623			0.521233			0.250578			1.26868			1.19472			1.42734			0.235969			0			0.0519524
*Different lowercase letters indicate significant differences (p<0.05)

## Sheet: Table S4
Gene Id	Primer-f	Primer-r
LcGA20ox1	ACGTTGAGGCAGATT	TTGGTTTCGTAGCG
LcGA20ox2	GCACCCATTCCTTCT	GTTGGTTTCGTAGCG
LcGA20ox3	ATCGGTTCACATCCA	ATAGCCAGTAGTTCCATA
LcGA20ox4	ACGGGCATAACCTA	CCATAATCGCAACG
LcGA20ox5	TGAGGCTGAACCACTACCC	CGAACGGAGTGCCATTTT
LcGA2ox1	GCTCAATCACTACCCTCCAT	GAAACCCAACTCCCATCA
LcGA2ox2	CAATCACTACCCTCCAT	ACCCAACTCCCATCA
LcGA2ox3	CAAACCAGCAATAGAA	GACCTTGAAGAACCC
LcGA2ox4	GGGGAAAGCAGACAG	CGTAGGAAGGGCACA
LcGA2ox5	TTCCAAATGGGTCTC	TGTGCTCTACGCTCTT
LcGA2ox6	AAGGCTCTAACCAACG	TTCTTGTATTCGCTCC
LcGA2ox7	CTTCCACCCACCCAATCC	CCTCAAATACCCATCACAAT
LcGA2ox8	TATGTTGGCGTGGAG	ATGGGTAGCGGTAGA

## Sheet: Table S5
		ATA	ACA	AAA	AGA	ATC	ACC	AAC	AGC	ATG	ACG	AAG	AGG	ATT	ACT	AAT	AGT	CTA	CCA	CAA	CGA	CTC	CCC	CAC	CGC	CTG	CCG	CAG	CGG	CTT	CCT	CAT	CGT	GTA	GCA	GAA	GGA	GTC	GCC	GAC	GGC	GTG	GCG	GAG	GGG	GTT	GCT	GAT	GGT
C20GA2	Amborella	0.45	1.47846	0.841176	1.74	0.325326	1.38786	0.929048	1.05692	0.137931	0.55	1.38344	2.95789	0.160227	1.23917	1.0992	0.713	0.179567	1.26687	1.48154	1.08571	0.410194	1.33938	0.866667	1.7	0.134887	0	0.881667	1.8	0.344796	1.6625	1.37955	0.6	0.333333	1.294	0.859259	1.04643	0.33515	1.687	1.11172	1.24353	0.498332	0.25	1.22975	0.953636	0.519107	1.33615	0.9692	1.28267
	Cruciferae	0.222877	1.37828	1.0124	2.69256	0.286697	1.11	1.18024	0.980909	0.12381	1.18488	1.08187	1.5275	0.235102	1.42881	1.004	1.33091	0.178634	1.85175	1.26894	0.571333	0.383879	0.655455	1.22125	0.757273	0.14617	1.035	1.02937	0.932778	0.36665	1.36212	1.20026	1.35423	0.104088	1.03225	0.84125	1.81253	0.181487	1.07978	0.949884	0.820417	0.2257	0.690769	1.29625	0.824211	0.243319	1.84537	1.16269	1.34355
	Euphorbiaceae	0.206515	1.45013	0.968447	2.93558	0.335355	1.28253	1.11104	1.60603	0.111702	1.61471	1.25888	2.05656	0.252174	1.71787	1.21106	1.11475	0.189206	1.56912	1.31291	0.781333	0.312451	0.790816	1.19347	1.34667	0.365552	1.69569	1.11764	1.36429	0.330904	1.86597	1.3772	0.979565	0.218185	1.77183	1.22765	1.54787	0.184283	1.34644	1.11973	1.64397	0.299498	1.71409	1.11476	0.982941	0.30857	1.77051	1.35167	1.22
	Leguminosae	0.195587	1.65637	0.897962	2.30939	0.162175	1.02387	1.16807	1.00694	0.132812	0.652903	1.19117	3.01667	0.268416	1.074	1.22161	0.890588	0.1262	1.54885	1.30307	0.958636	0.188278	0.92	1.15016	0.609167	0.168637	0.560811	0.937174	0.738462	0.197931	1.60535	1.16286	1.0388	0.0962326	1.59618	0.965028	1.44467	0.1385	0.866429	0.933657	1.14787	0.259081	0.746129	1.148	0.888769	0.276772	1.68028	1.21033	1.35859
	Magnoliaceae	0.165839	1.32778	0.756364	1.07067	0.239757	1.2292	1.19333	1.31481	0.0961538	1.16579	1.40536	2.28056	0.204924	1.28718	1.04379	1.3257	0.182392	1.53656	1.30289	0.961538	0.406242	1.01	1.285	0.422857	0.325667	1.1665	0.9372	1.48364	0.218295	0.979524	1.01684	0.88	0.170095	1.25897	0.941148	0.807	0.205288	1.32862	0.982128	1.398	0.310604	0.763846	1.18076	1.1068	0.0777375	1.22467	1.06176	1.19269
	Malvaceae	0.16965	1.23015	1.02658	2.2839	0.170457	1.40122	1.05818	1.46843	0.115942	0.674643	1.05085	2.75041	0.224465	1.51116	1.0722	1.10397	0.143278	1.58815	1.35786	0.707647	0.172636	0.712326	0.981455	0.681538	0.177548	0.595517	0.905366	0.615714	0.270708	1.6935	1.32277	0.831818	0.148702	1.36291	1.20905	1.08718	0.166017	0.92625	0.923945	1.00281	0.316131	0.7564	0.898987	1.09636	0.257286	1.79672	1.16386	1.26967
	Monocots	0.1314	0.535	1.03912	1.5972	0.715686	1.68857	1.43442	1.93077	0.132075	1.85306	1.43586	1.26871	0.251212	2.14962	0.946786	1.14714	0.0767545	1.19	0.911481	1.18842	0.426729	0.896207	1.55203	2.48556	0.388992	1.97333	1.57362	1.87023	0.147321	1.50174	0.741429	0.478571	0.114644	1.046	1.06314	1.2852	0.292803	1.72157	1.67544	2.40516	0.24731	1.88667	1.55685	1.18135	0.302478	1.90026	1.16525	0.670833
	Rosaceae	0.1314	1.474	1.07878	3.08635	0.16881	1.06469	0.985802	1.17677	0.142857	0.814615	1.01057	1.74059	0.222997	1.67986	1.1703	1.07948	0.138129	1.61633	1.20222	1.04353	0.203444	0.700526	0.918824	0.704444	0.212896	0.591053	0.927313	0.826667	0.282799	1.82214	1.27843	1.28667	0.105114	1.39727	1.19925	1.93128	0.145054	0.961034	0.955287	0.994667	0.244904	0.578182	0.931455	0.984884	0.337753	1.96702	1.23672	0.872308
	Salicaceae	0.137244	1.648	1.08443	2.41487	0.08874	0.775294	0.915	1.33	0.125	0.3025	0.967143	2.64391	0.239022	1.68763	1.26646	1.34833	0.135822	1.885	1.35875	1.33385	0.177924	0.598333	0.794706	0.553333	0.17665	0.322	0.760303	0.474	0.240958	1.75226	1.39912	1.00538	0.191925	1.26432	1.0033	1.66152	0.157515	0.77	0.573793	0.900476	0.146354	0.256667	1.03454	1.17333	0.361825	2.09742	1.46273	1.01483
	Solanaceae	0.161525	1.58528	1.15301	3.33082	0.136545	1.00429	1.035	1.125	0.144928	1.09417	0.892447	2.11475	0.227366	1.37595	1.19012	1.16476	0.140985	1.70015	1.60351	0.87	0.225727	0.946522	0.912564	0.446667	0.157472	0.844762	0.516538	0.594	0.231388	1.65509	1.21519	0.91	0.173203	1.52268	1.38602	1.71533	0.132804	0.993	0.677674	1.1475	0.412219	1.05478	0.687375	1.1825	0.308413	1.69436	1.44127	1.1295
	Vitaceae	0.14585	2.16333	0.858846	2.25857	0.126921	0.801667	1.12	0.9	0.148148	0.31	1.21789	2.29111	0.235394	2.31176	0.899286	1.35722	0.14808	1.78969	1.07667	0.605	0.26206	0.822727	0.993846	0.766667	0.323561	0.731111	1.28387	0.85	0.184916	1.48762	1.18375	0.4325	0.190925	1.38667	0.976512	1.662	0.112536	0.811111	1.0452	0.825714	0.315694	0.44	1.03913	0.994706	0.296117	1.92458	1.00542	0.846667
		ATA	ACA	AAA	AGA	ATC	ACC	AAC	AGC	ATG	ACG	AAG	AGG	GTC	GCC	GAC	GGC	TTA	TCA	TAA	TGA	TTT	TCT	TAT	TGT	ATT	ACT	AAT	AGT	CTA	CCA	CAA	CGA	CTC	CCC	CAC	CGC	GTG	GCG	GAG	GGG	TTC	TCC	TAC	TGC	CTG	CCG	CAG	CGG
C19GA2	Amborella	0.828889	1.75	1.04429	1.55714	1.44875	1.44875	1.05133	0.944	1	2.14286	1.16458	2.237	0.992308	1.15	1.07	0.7625	1.25714	1.78737	3	3	0.936	1.57647	0.876667	1.76	1.10462	1.125	0.979286	1.18727	1.5	1.76625	1.18571	2.21429	0.7625	0.886	1.256	0.75	1.486	0.556667	1.42625	0.815556	1.468	0.452	1.155	1.52	0.692	1.12857	1.04833	0.92
	Cruciferae	1.03531	1.3518	1.14942	2.26161	1.4228	1.4228	1.08449	0.786857	1	1.0472	0.892911	2.55808	1.14935	1.13972	1.00808	0.753871	1.53087	1.07435	3	3	0.832985	2.23368	0.89	1.22125	0.946889	1.55725	0.957436	0.698621	0.654615	1.46153	1.07457	0.874706	0.753871	0.571053	1.12647	0.588333	1.14984	0.9632	1.25171	0.884211	1.28755	1.04773	1.19833	1.28038	0.725652	1.1902	1.1476	0.727333
	Euphorbiaceae	0.66375	1.41727	1.12818	2.73306	1.01211	1.01211	1.01558	0.762381	1	0.58375	0.911591	2.69723	0.942	0.787826	1.04437	1.04062	1.24732	1.53755	3	3	0.928511	1.88379	0.9972	1.195	1.50439	1.45519	1.11879	0.81	0.884286	1.56531	1.08231	0.51	1.04062	0.588889	1.21909	0.33	1.18053	0.268	0.852449	0.696364	1.13034	1.23103	1.13345	1.14467	1.06333	0.414286	1.0472	0.315
	Leguminosae	1.1928	1.62758	1.21386	2.45949	0.493939	0.493939	0.992604	0.856486	1	0.50375	0.84697	3.16714	0.555937	0.494	1.0977	0.538571	1.56952	1.59869	3	3	1.02911	1.82226	0.965	1.5269	1.57941	1.1781	1.25385	0.937755	0.81875	1.79557	1.41806	0.44	0.538571	0.973421	1.29372	0.445	1.7249	0.29	0.951942	1.11154	1.07245	1.24561	1.21394	0.828824	0.400833	0.335	0.794	0.46
	Lycophytes	0.6925	1.47455	1.07071	2.38846	1.579	1.579	1.19241	1.16909	1	0.695	0.9612	2.92778	0.70625	1.49273	0.944118	1.257	1.806	0.80625	3	3	0.7	2.3819	0.722857	1.234	1.17231	1.48667	0.889524	0.554	0.894	1.99143	1.30294	1.09	1.257	0.641429	1.01364	1.295	1.41	0.4475	1.01143	0.78	1.4812	1.59333	1.57714	1.04	1.24667	0.884444	0.814	0.566667
	Magnoliaceae	1.2568	1.508	0.88	2.1625	1.15357	1.15357	0.998462	0.730833	1	0.753333	1.23596	2.78065	1.09667	1.22043	0.840909	0.811333	1.05	1.71867	3	3	0.88871	1.5113	0.915714	1.27308	1.38517	1.0625	1.09862	0.872667	0.604545	1.75206	0.922222	0.506667	0.811333	0.794615	1.29375	0.32	1.36767	0	0.793333	1.31545	1.15976	1.46783	1.239	1.14	0.859286	0.348	1.224	0.4875
	Malvaceae	0.763056	0.80381	1.13458	2.16826	1.21636	1.21636	0.977931	1.27477	1	0.55	1.15784	3.02094	1.19605	1.23846	0.985538	0.814828	1.59258	1.49638	3	3	0.796	1.20475	1.09068	1.11542	1.19636	1.72073	1.12779	0.969143	0.540625	1.63314	1.28375	0.673333	0.814828	0.952778	1.12594	0.878	1.51141	0.718333	0.977465	1.12174	1.261	1.28388	1.02293	1.03591	1.30581	0.622778	1.09632	0.573333
	Monocots	0.507059	1.115	0.290769	0.363077	2.44198	2.44198	1.64994	2.19	1	1.92019	1.8759	1.9066	1.29886	1.56547	1.78815	2.59541	0.38125	0.85931	3	3	0.233529	0.598462	0.291667	0.40375	0.824286	0.588	0.624545	0.565714	0.382	0.905593	0.398889	0.756522	2.59541	1.03675	1.77772	1.86742	2.52958	2.02409	1.86785	1.19691	1.87829	2.25271	1.93344	1.86404	2.80395	2.45428	1.85246	2.12411
	Rosaceae	0.628636	1.77882	1.07179	2.7174	1.08196	1.08196	0.898966	0.810645	1	0.708	0.997308	2.594	1.16974	1.38714	0.963273	1.04958	1.23805	1.66426	3	3	1.02017	1.51228	0.965172	1.2552	1.53937	1.30444	1.21817	0.956053	0.651429	1.94677	1.27	0.533333	1.04958	0.851579	1.08364	0.536667	1.54316	0.408889	1.23622	1.09606	1.09531	1.29043	1.11824	0.83875	0.9396	0.4025	0.789583	0.34
	Salicaceae	0.509	1.33533	1.10162	2.76625	1.40548	1.40548	0.9104	1.01231	1	1.276	0.931613	1.854	0.92	1.20538	0.884118	1.09714	1.29625	1.51963	3	3	0.826429	1.03529	1.19	1.14083	1.16769	0.800909	1.17606	1.12947	0.591111	1.21643	1.09437	0.908889	1.09714	0.717857	1.13947	0.38	1.02042	0.650909	0.936667	0.834	1.179	1.69	0.867333	1.06	1.04882	0.428571	1.095	0.38
	Solanaceae	0.996129	1.93682	1.3998	2.74098	1.04862	1.04862	0.875556	0.527857	1	0.538889	0.734571	2.96811	0.876905	1.10406	0.949672	1.03781	1.5941	1.81516	3	3	1.16177	1.69567	1.26509	1.60054	1.45263	1.9563	1.39497	1.40302	0.786667	1.84072	1.46141	1.07667	1.03781	0.535294	0.973704	0.6975	1.25492	0.497	0.583333	0.545789	1.04393	1.33083	0.978293	1.02067	0.62625	0.455455	0.731	0.894
	Vitaceae	0.843	2.13174	0.933548	2.16381	1.02852	1.02852	1.14462	0.999	1	1.23	1.23209	3.04828	0.826667	0.987333	1.21472	0.826111	0.822105	1.41862	0	3	0.878182	1.63344	1.08333	0.994	1.2597	1.28556	0.983636	1.01	0.332	1.70976	0.803846	0.4	0.826111	0.528462	1.03	0.393333	1.8178	0.29	1.12627	1.03476	1.15727	1.5712	1.08333	1.08364	1.63375	0.308571	1.481	0.643333
		ATA	ACA	AAA	AGA	ATC	ACC	AAC	AGC	ATG	ACG	AAG	AGG	ATT	ACT	AAT	AGT	CTA	CCA	CAA	CGA	CTC	CCC	CAC	CGC	CTG	CCG	CAG	CGG	CTT	CCT	CAT	CGT	GTA	GCA	GAA	GGA	GTC	GCC	GAC	GGC	GTG	GCG	GAG	GGG	GTT	GCT	GAT	GGT
GA20	Amborella	0.964167	1.36818	0.75125	0.67	0	0	0	0	0	0	0	0	0.943	1.14118	0.774667	0.67	0	0	0	0	0	0	0	0	0.950519	1.17063	0.772857	0.67	0	0	0	0	0	0	0	0	0.946338	1.19525	0.778679	0.67	0	0	0	0	0	0	0	0
	Cruciferae	0.751754	1.38461	1.05214	1.02275	1	0.48	0.8	1	1.2	0	3	1	0.752857	1.38766	1.03459	1.02275	1	0.48	0.8	1	1.2	0	3	1	0.754146	1.39346	1.04123	1.01542	1	0.48	0.8	1	1.2	0	3	1	0.755017	1.39582	1.03882	1.01157	1	0.48	0.8	1	1.2	0	3	1
	Euphorbiaceae	0.973826	1.57916	1.12506	0.938444	0	0	0	0	0	0	0	0	0.97301	1.57472	1.12225	0.936322	0	0	0	0	0	0	0	0	0.973415	1.53655	1.12459	0.922262	0	0	0	0	0	0	0	0	0.970384	1.53571	1.12791	0.922651	0	0	0	0	0	0	0	0
	Leguminosae	1.09486	1.36594	0.9146	1.20873	0	0	0	0	0	0	0	0	1.10623	1.37167	0.922165	1.21342	0	0	0	0	0	0	0	0	1.11132	1.37402	0.92619	1.21849	0	0	0	0	0	0	0	0	1.11399	1.37724	0.928284	1.22212	0	0	0	0	0	0	0	0
	Lycophytes	0	1.23	0.5	1.2	1.36	1.23	1.6	0.529101	1	0.62	1.5	1.2	1.64	0.92	0.4	0.95	0.23	0	0.15	1.25	1.85	1.14	1.11	1.2	2.08	2	1.85	0.8	0.69	0.86	0.89	1.25	0.5	0.52	0.56	1.33	1.75	0.7	0.93	1.11	1	1.57	1.44	1.1236	0.75	1.22	1.07	0.67
	Magnoliaceae	0.725556	1.34694	1.04909	0.758667	1.05	1.35	1.45	0.666667	0.53	0	0	1	0.700645	1.36164	0.95619	0.758667	1.05	1.35	1.45	0.666667	0.53	0	0	1	0.719333	1.35286	0.974634	0.760714	1.05	1.35	1.45	0.666667	0.53	0	0	1	0.72479	1.33747	0.984198	0.764074	1.05	1.35	1.45	0.666667	0.53	0	0	1
	Malvaceae	0.9304	1.73321	0.957436	0.9675	0	0	0	0	0	0	0	0	0.929	1.77099	0.973733	0.990492	0	0	0	0	0	0	0	0	0.934945	1.78296	0.97869	0.990169	0	0	0	0	0	0	0	0	0.929924	1.7868	0.974164	0.987576	0	0	0	0	0	0	0	0
	Monocots	0.12	0.338	0.246	0.25	0	0	0	0	0	0	0	0	0.12	0.338	0.246	0.25	0	0	0	0	0	0	0	0	0.12	0.341579	0.249474	0.25	0	0	0	0	0	0	0	0	0.12	0.341579	0.243333	0.25	0	0	0	0	0	0	0	0
	Mosses	0.815362	1.05771	0.688529	1.09318	0	0	0	0	0	0	0	0	0.823788	1.0791	0.696061	1.12143	0	0	0	0	0	0	0	0	0.823788	1.0791	0.696061	1.12143	0	0	0	0	0	0	0	0	0.825736	1.08283	0.699119	1.12617	0	0	0	0	0	0	0	0
	Rosaceae	1.0022	0.7955	0.993492	0.635	0	0	0	0	0	0	0	0	0.998041	0.795385	0.984348	0.635	0	0	0	0	0	0	0	0	1.00694	0.783191	1.00091	0.638182	0	0	0	0	0	0	0	0	1.00718	0.789355	1.00376	0.636667	0	0	0	0	0	0	0	0
	Salicaceae	0.897	1.67091	0.961795	1.02724	0	0	0	0	0	0	0	0	0.915789	1.68423	0	0	0	0	0	0	0	0	0	0	0.914453	1.65934	0.926615	1.04321	0	0	0	0	0	0	0	0	0.905972	1.65625	0.93288	1.05275	0	0	0	0	0	0	0	0
	Solanaceae	1.20655	1.60727	1.34053	1.35948	0	0	0	0	0	0	0	0	1.21067	1.6115	1.35814	1.36441	0	0	0	0	0	0	0	0	1.21126	1.60602	1.36442	1.34888	0	0	0	0	0	0	0	0	1.21142	1.60602	1.36398	1.353	0	0	0	0	0	0	0	0
	Vitaceae	0.635	1.56923	0.857143	1.06222	0	0	0	0	0	0	0	0	0.646667	1.52842	0.916667	1.04	0	0	0	0	0	0	0	0	0.642	1.545	0.894737	1.0487	0	0	0	0	0	0	0	0	0.64375	1.53882	0.903226	1.04541	0	0	0	0	0	0	0	0
[truncated: 16 more columns]
